# Supplementary material for: Comprehensive Characterization of the RNA Editomes in Cancer Development and Progression
Source: Front Genet. 2018 Jan 17;8:230. doi: 10.3389/fgene.2017.00230 (PMC5776088; doi:10.3389/fgene.2017.00230)
Supplement: DATA SHEET S1 — The list and detailed description of damaging non-synonymous variants of poly(A)+ RNA. [file Data_Sheet_1.XLSX]

## Sheet: Sheet1
Region	Position	gene accession	gene symbol	NL editing	PT editing	IM editing	PTVV editing	anno
chr1	10042462	ENSG00000173614	NMNAT1	N	N	Y	N	Nonsynonymous
chr1	10221227	ENSG00000130939	UBE4B	N	N	Y	N	Nonsynonymous
chr1	107599982	ENSG00000198890	PRMT6	N	N	Y	N	Nonsynonymous
chr1	109479739	ENSG00000121940	CLCC1	N	N	N	Y	Nonsynonymous
chr1	109479984	ENSG00000121940	CLCC1	N	N	N	Y	Nonsynonymous
chr1	11086952	ENSG00000009724	MASP2	Y	N	N	N	Nonsynonymous
chr1	110882885	ENSG00000162775	RBM15	N	Y	N	N	Nonsynonymous
chr1	111435130	ENSG00000143119	CD53	N	N	Y	N	Nonsynonymous
chr1	114185105	ENSG00000081026	MAGI3	N	Y	N	N	Nonsynonymous
chr1	114515708	ENSG00000163349	HIPK1	N	Y	N	N	Nonsynonymous
chr1	114964085	ENSG00000197323	TRIM33	N	N	Y	N	Nonsynonymous
chr1	11708760	ENSG00000116661	FBXO2	Y	N	N	N	Nonsynonymous
chr1	11985694	ENSG00000116685	KIAA2013	N	N	N	Y	Nonsynonymous
chr1	120165397	ENSG00000143067	ZNF697	N	N	Y	N	Nonsynonymous
chr1	120459192	ENSG00000134250	NOTCH2	Y	N	N	N	Nonsynonymous
chr1	12056262	ENSG00000116688	MFN2	Y	N	N	N	Nonsynonymous
chr1	12557621	ENSG00000048707	VPS13D	N	N	Y	N	Nonsynonymous
chr1	1262820	ENSG00000224051	GLTPD1	N	Y	N	N	Nonsynonymous
chr1	1275469	ENSG00000107404	DVL1	N	N	N	Y	Nonsynonymous
chr1	144918930	ENSG00000178104	PDE4DIP	N	Y	N	N	Nonsynonymous
chr1	145578116	ENSG00000131788	PIAS3	N	N	N	Y	Nonsynonymous
chr1	147230766	ENSG00000143140	GJA5	Y	N	N	N	Nonsynonymous
chr1	149871807	ENSG00000178096	BOLA1	N	N	N	Y	Nonsynonymous
chr1	150201552	ENSG00000143401	ANP32E	N	N	N	Y	Nonsynonymous
chr1	150307512	ENSG00000117360	PRPF3	N	N	Y	N	Nonsynonymous
chr1	150460465	ENSG00000143374	TARS2	N	N	Y	N	Nonsynonymous
chr1	150471430	ENSG00000143374	TARS2	N	N	N	Y	Nonsynonymous
chr1	150471433	ENSG00000143374	TARS2	N	N	N	Y	Nonsynonymous
chr1	150620905	ENSG00000143457	GOLPH3L	N	N	N	Y	Nonsynonymous
chr1	150621107	ENSG00000143457	GOLPH3L	N	N	N	Y	Nonsynonymous
chr1	150923417	ENSG00000143379	SETDB1	N	Y	N	N	Nonsynonymous
chr1	151260106	ENSG00000143373	ZNF687	N	Y	N	N	Nonsynonymous
chr1	151260453	ENSG00000143373	ZNF687	N	N	N	Y	Nonsynonymous
chr1	151377776	ENSG00000143442	POGZ	N	Y	N	N	Nonsynonymous
chr1	151378278	ENSG00000143442	POGZ	N	Y	N	N	Nonsynonymous
chr1	151787402	ENSG00000143365	RORC	N	N	N	Y	Nonsynonymous
chr1	153430328	ENSG00000143556	S100A7	N	N	N	Y	Nonsynonymous
chr1	153745147	ENSG00000143624	INTS3	N	N	N	Y	Nonsynonymous
chr1	153903446	ENSG00000198837	DENND4B	N	Y	N	N	Nonsynonymous
chr1	154313440	ENSG00000143515	ATP8B2	N	Y	N	N	Nonsynonymous
chr1	154407477	ENSG00000160712	IL6R	N	N	Y	N	Nonsynonymous
chr1	154961147	ENSG00000160688	FLAD1	N	Y	N	N	Nonsynonymous
chr1	154962911	ENSG00000160688	FLAD1	N	Y	N	N	Nonsynonymous
chr1	154962986	ENSG00000160688	FLAD1	N	N	N	Y	Nonsynonymous
chr1	155264344	ENSG00000143627	PKLR	N	N	Y	N	Nonsynonymous
chr1	155295173	ENSG00000160753	RUSC1	N	N	N	Y	Nonsynonymous
chr1	155784202	ENSG00000116580	GON4L	Y	N	N	N	Nonsynonymous
chr1	155870308	ENSG00000143622	RIT1	N	Y	N	N	Nonsynonymous
chr1	155922450	ENSG00000116584	ARHGEF2	N	Y	N	N	Nonsynonymous
chr1	155935504	ENSG00000116584	ARHGEF2	N	N	Y	N	Nonsynonymous
chr1	155989891	ENSG00000163479	SSR2	N	N	N	Y	Nonsynonymous
chr1	156565566	ENSG00000160818	GPATCH4	Y	N	N	N	Nonsynonymous
chr1	157804324	ENSG00000073754	CD5L	Y	N	N	N	Nonsynonymous
chr1	158151358	ENSG00000158473	CD1D	N	N	N	Y	Nonsynonymous
chr1	159802757	ENSG00000158714	SLAMF8	N	Y	N	N	Nonsynonymous
chr1	160260387	ENSG00000122218	COPA	Y	N	N	N	Nonsynonymous
chr1	160268721	ENSG00000122218	COPA	N	N	N	Y	Nonsynonymous
chr1	160268983	ENSG00000122218	COPA	N	Y	N	N	Nonsynonymous
chr1	16103723	ENSG00000162458	FBLIM1	N	N	N	Y	Nonsynonymous
chr1	161070480	ENSG00000143256	PFDN2	N	Y	N	N	Nonsynonymous
chr1	161135215	ENSG00000143258	USP21	N	N	N	Y	Nonsynonymous
chr1	161143814	ENSG00000158850	B4GALT3	N	N	N	Y	Nonsynonymous
chr1	161163506	ENSG00000158859	ADAMTS4	N	Y	N	N	Nonsynonymous
chr1	161167966	ENSG00000158859	ADAMTS4	N	Y	N	N	Nonsynonymous
chr1	161479749	ENSG00000143226	FCGR2A	N	N	Y	N	Nonsynonymous
chr1	161953600	ENSG00000162745	OLFML2B	N	Y	N	N	Nonsynonymous
chr1	161953724	ENSG00000162745	OLFML2B	N	Y	N	N	Nonsynonymous
chr1	162335284	ENSG00000198929	NOS1AP	N	Y	N	N	Nonsynonymous
chr1	16271254	ENSG00000116809	ZBTB17	N	N	Y	N	Nonsynonymous
chr1	168014212	ENSG00000143164	DCAF6	Y	N	N	N	Nonsynonymous
chr1	171510257	ENSG00000117523	PRRC2C	N	N	Y	N	Nonsynonymous
chr1	171510740	ENSG00000117523	PRRC2C	N	N	Y	N	Nonsynonymous
chr1	171511274	ENSG00000117523	PRRC2C	N	Y	N	N	Nonsynonymous
chr1	171546683	ENSG00000117523	PRRC2C	Y	N	N	N	Nonsynonymous
chr1	17313681	ENSG00000159363	ATP13A2	N	N	N	Y	Nonsynonymous
chr1	17320191	ENSG00000159363	ATP13A2	N	N	N	Y	Nonsynonymous
chr1	173720986	ENSG00000076321	KLHL20	N	N	N	Y	Nonsynonymous
chr1	18023392	ENSG00000074964	ARHGEF10L	Y	N	N	N	Nonsynonymous
chr1	183909794	ENSG00000198756	GLT25D2	N	Y	N	N	Nonsynonymous
chr1	192547395	ENSG00000090104	RGS1	Y	N	N	N	Nonsynonymous
chr1	19446111	ENSG00000127481	UBR4	N	N	N	Y	Nonsynonymous
chr1	197876344	ENSG00000203724	C1orf53	N	N	N	Y	Nonsynonymous
chr1	198222211	ENSG00000151414	NEK7	N	Y	N	N	Nonsynonymous
chr1	200377706	ENSG00000162702	ZNF281	Y	N	N	N	Nonsynonymous
chr1	200635531	ENSG00000118197	DDX59	N	Y	N	N	Nonsynonymous
chr1	200827149	ENSG00000118200	CAMSAP1L1	Y	N	N	N	Nonsynonymous
chr1	201966597	ENSG00000176393	RNPEP	N	N	Y	N	Nonsynonymous
chr1	202985113	ENSG00000163444	TMEM183A	N	N	N	Y	Nonsynonymous
chr1	203455935	ENSG00000188783	PRELP	N	N	Y	N	Nonsynonymous
chr1	203691790	ENSG00000058668	ATP2B4	Y	N	N	N	Nonsynonymous
chr1	204394102	ENSG00000133056	PIK3C2B	N	N	N	Y	Nonsynonymous
chr1	205739939	ENSG00000117280	RAB7L1	N	N	N	Y	Nonsynonymous
chr1	207498002	ENSG00000196352	CD55	N	N	Y	N	Nonsynonymous
chr1	209849102	ENSG00000123689	G0S2	N	N	N	Y	Nonsynonymous
chr1	209956392	ENSG00000162757	C1orf74	N	N	N	Y	Nonsynonymous
chr1	210847647	ENSG00000054392	HHAT	N	Y	N	N	Nonsynonymous
chr1	21167462	ENSG00000075151	EIF4G3	N	Y	N	N	Nonsynonymous
chr1	21191107	ENSG00000075151	EIF4G3	N	Y	N	N	Nonsynonymous
chr1	213178685	ENSG00000174606	ANGEL2	N	N	N	Y	Nonsynonymous
chr1	213181777	ENSG00000174606	ANGEL2	N	N	Y	N	Nonsynonymous
chr1	214171286	ENSG00000117707	PROX1	Y	N	N	N	Nonsynonymous
chr1	21585246	ENSG00000117298	ECE1	Y	N	N	N	Nonsynonymous
chr1	21903959	ENSG00000162551	ALPL	Y	N	N	N	Nonsynonymous
chr1	21903996	ENSG00000162551	ALPL	N	Y	N	N	Nonsynonymous
chr1	223971913	ENSG00000143514	TP53BP2	N	N	N	Y	Nonsynonymous
chr1	224482053	ENSG00000143748	NVL	Y	N	N	N	Nonsynonymous
chr1	224592203	ENSG00000162923	WDR26	N	N	Y	N	Nonsynonymous
chr1	227083188	ENSG00000143801	PSEN2	N	Y	N	N	Nonsynonymous
chr1	227333355	ENSG00000143776	CDC42BPA	N	Y	N	N	Nonsynonymous
chr1	228295415	ENSG00000162910	MRPL55	N	N	Y	N	Nonsynonymous
chr1	2288959	ENSG00000116151	MORN1	N	N	N	Y	Nonsynonymous
chr1	229683282	ENSG00000135776	ABCB10	N	N	Y	N	Nonsynonymous
chr1	231556814	ENSG00000135766	EGLN1	N	N	N	Y	Nonsynonymous
chr1	232561370	ENSG00000116991	SIPA1L2	N	N	N	Y	Nonsynonymous
chr1	232581527	ENSG00000116991	SIPA1L2	N	Y	N	N	Nonsynonymous
chr1	232615397	ENSG00000116991	SIPA1L2	N	N	N	Y	Nonsynonymous
chr1	236228326	ENSG00000116962	NID1	N	N	Y	N	Nonsynonymous
chr1	236389664	ENSG00000086619	ERO1LB	N	N	N	Y	Nonsynonymous
chr1	24078347	ENSG00000011007	TCEB3	N	Y	N	N	Nonsynonymous
chr1	245019825	ENSG00000153187	HNRNPU	Y	N	N	N	Nonsynonymous
chr1	246811244	ENSG00000162852	CNST	N	N	Y	N	Nonsynonymous
chr1	247013543	ENSG00000153207	AHCTF1	N	N	N	Y	Nonsynonymous
chr1	24975398	ENSG00000133226	SRRM1	N	N	N	Y	Nonsynonymous
chr1	24995771	ENSG00000133226	SRRM1	N	N	N	Y	Nonsynonymous
chr1	24995777	ENSG00000133226	SRRM1	Y	N	N	N	Nonsynonymous
chr1	25549878	ENSG00000117614	SYF2	N	N	Y	N	Nonsynonymous
chr1	25815698	ENSG00000204178	TMEM57	Y	N	N	N	Nonsynonymous
chr1	26135145	ENSG00000162430	SEPN1	N	Y	N	N	Nonsynonymous
chr1	27101528	ENSG00000117713	ARID1A	N	N	N	Y	Nonsynonymous
chr1	27106909	ENSG00000117713	ARID1A	N	N	N	Y	Nonsynonymous
chr1	27239968	ENSG00000131910	NR0B2	N	N	Y	N	Nonsynonymous
chr1	28240617	ENSG00000117748	RPA2	N	Y	N	N	Nonsynonymous
chr1	29040699	ENSG00000162419	GMEB1	N	Y	N	N	Nonsynonymous
chr1	31426645	ENSG00000134644	PUM1	N	N	N	Y	Nonsynonymous
chr1	32800436	ENSG00000175130	MARCKSL1	N	N	N	Y	Nonsynonymous
chr1	33409740	ENSG00000116514	RNF19B	N	Y	N	N	Nonsynonymous
chr1	3347476	ENSG00000142611	PRDM16	N	N	N	Y	Nonsynonymous
chr1	33747282	ENSG00000160094	ZNF362	N	N	Y	N	Nonsynonymous
chr1	33747285	ENSG00000160094	ZNF362	Y	N	N	N	Nonsynonymous
chr1	3542048	ENSG00000158109	TPRG1L	N	Y	N	N	Nonsynonymous
chr1	35485022	ENSG00000163867	ZMYM6	N	Y	N	N	Nonsynonymous
chr1	36031073	ENSG00000020129	NCDN	N	N	N	Y	Nonsynonymous
chr1	36644157	ENSG00000116871	MAP7D1	N	Y	N	N	Nonsynonymous
chr1	36644540	ENSG00000116871	MAP7D1	N	N	N	Y	Nonsynonymous
chr1	36752608	ENSG00000054118	THRAP3	N	N	Y	N	Nonsynonymous
chr1	36752792	ENSG00000054118	THRAP3	N	N	N	Y	Nonsynonymous
chr1	36820970	ENSG00000196182	STK40	N	Y	N	N	Nonsynonymous
chr1	3746499	ENSG00000116198	CEP104	Y	N	N	N	Nonsynonymous
chr1	38032524	ENSG00000134697	GNL2	Y	N	N	N	Nonsynonymous
chr1	38488416	ENSG00000183520	UTP11L	N	N	Y	N	Nonsynonymous
chr1	39321413	ENSG00000116954	RRAGC	Y	N	N	N	Nonsynonymous
chr1	39895533	ENSG00000127603	MACF1	N	N	Y	N	Nonsynonymous
chr1	39916833	ENSG00000127603	MACF1	N	N	N	Y	Nonsynonymous
chr1	40307536	ENSG00000043514	TRIT1	N	N	N	Y	Nonsynonymous
chr1	40704508	ENSG00000117000	RLF	N	Y	N	N	Nonsynonymous
chr1	43308682	ENSG00000164010	ERMAP	N	N	N	Y	Nonsynonymous
chr1	43317398	ENSG00000164011	ZNF691	N	N	N	Y	Nonsynonymous
chr1	44128622	ENSG00000066135	KDM4A	N	N	N	Y	Nonsynonymous
chr1	45270065	ENSG00000173846	PLK3	N	N	N	Y	Nonsynonymous
chr1	46105939	ENSG00000159592	GPBP1L1	N	N	N	Y	Nonsynonymous
chr1	46658054	ENSG00000085998	POMGNT1	N	Y	N	N	Nonsynonymous
chr1	52256231	ENSG00000078618	NRD1	N	N	Y	N	Nonsynonymous
chr1	53072476	ENSG00000116157	GPX7	N	N	Y	N	Nonsynonymous
chr1	53362202	ENSG00000121310	ECHDC2	N	N	N	Y	Nonsynonymous
chr1	53679121	ENSG00000157184	CPT2	Y	N	N	N	Nonsynonymous
chr1	55529129	ENSG00000169174	PCSK9	N	N	Y	N	Nonsynonymous
chr1	62237230	ENSG00000132849	INADL	N	N	Y	N	Nonsynonymous
chr1	6508790	ENSG00000187017	ESPN	N	N	Y	N	Nonsynonymous
chr1	8074048	ENSG00000116285	ERRFI1	N	Y	N	Y	Nonsynonymous
chr1	8421000	ENSG00000142599	RERE	N	N	N	Y	Nonsynonymous
chr1	89522655	ENSG00000117228	GBP1	N	Y	N	N	Nonsynonymous
chr1	90180091	ENSG00000171488	LRRC8C	N	Y	N	N	Nonsynonymous
chr1	9117572	ENSG00000142583	SLC2A5	N	N	Y	N	Nonsynonymous
chr1	9305087	ENSG00000049239	H6PD	N	Y	N	N	Nonsynonymous
chr1	9305426	ENSG00000049239	H6PD	N	N	Y	N	Nonsynonymous
chr1	93812362	ENSG00000117505	DR1	N	N	Y	N	Nonsynonymous
chr1	9642490	ENSG00000171612	SLC25A33	Y	N	N	N	Nonsynonymous
chr1	985862	ENSG00000188157	AGRN	Y	N	N	N	Nonsynonymous
chr10	101373554	ENSG00000155287	SLC25A28	N	N	Y	N	Nonsynonymous
chr10	101515454	ENSG00000119929	CUTC	N	N	N	Y	Nonsynonymous
chr10	101595955	ENSG00000023839	ABCC2	N	N	N	Y	Nonsynonymous
chr10	102296329	ENSG00000166135	HIF1AN	N	N	N	Y	Nonsynonymous
chr10	103826840	ENSG00000166189	HPS6	N	N	N	Y	Nonsynonymous
chr10	103912194	ENSG00000166197	NOLC1	N	N	N	Y	Nonsynonymous
chr10	105108520	ENSG00000156374	PCGF6	N	Y	N	N	Nonsynonymous
chr10	105201998	ENSG00000148843	PDCD11	N	Y	N	N	Nonsynonymous
chr10	105363486	ENSG00000107957	SH3PXD2A	N	N	N	Y	Nonsynonymous
chr10	105677294	ENSG00000107960	OBFC1	N	N	Y	N	Nonsynonymous
chr10	112269951	ENSG00000138166	DUSP5	Y	N	N	N	Nonsynonymous
chr10	113915717	ENSG00000119927	GPAM	N	N	Y	N	Nonsynonymous
chr10	115608992	ENSG00000198924	DCLRE1A	N	N	Y	N	Nonsynonymous
chr10	119043322	ENSG00000165650	PDZD8	N	N	Y	N	Nonsynonymous
chr10	119043481	ENSG00000165650	PDZD8	N	N	N	Y	Nonsynonymous
chr10	120840183	ENSG00000107581	EIF3A	N	N	N	Y	Nonsynonymous
chr10	120925125	ENSG00000183605	SFXN4	N	N	Y	N	Nonsynonymous
chr10	12154995	ENSG00000181192	DHTKD1	Y	N	N	N	Nonsynonymous
chr10	12160833	ENSG00000181192	DHTKD1	Y	N	N	N	Nonsynonymous
chr10	125769813	ENSG00000182022	CHST15	N	Y	N	N	Nonsynonymous
chr10	126523453	ENSG00000165660	FAM175B	N	N	Y	N	Nonsynonymous
chr10	129905217	ENSG00000148773	MKI67	N	Y	N	N	Nonsynonymous
chr10	13342017	ENSG00000107537	PHYH	N	N	Y	N	Nonsynonymous
chr10	134218818	ENSG00000171813	PWWP2B	N	N	N	Y	Nonsynonymous
chr10	134980949	ENSG00000171798	KNDC1	N	Y	N	N	Nonsynonymous
chr10	15145496	ENSG00000152464	RPP38	N	Y	N	N	Nonsynonymous
chr10	15256597	ENSG00000148468	FAM171A1	N	N	N	Y	Nonsynonymous
chr10	24813465	ENSG00000120549	KIAA1217	N	N	Y	N	Nonsynonymous
chr10	29773645	ENSG00000197321	SVIL	N	Y	N	N	Nonsynonymous
chr10	30318066	ENSG00000165757	KIAA1462	N	N	Y	N	Nonsynonymous
chr10	32150548	ENSG00000165322	ARHGAP12	Y	N	N	N	Nonsynonymous
chr10	32344898	ENSG00000170759	KIF5B	N	Y	N	N	Nonsynonymous
chr10	35318498	ENSG00000108094	CUL2	N	Y	N	N	Nonsynonymous
chr10	43088473	ENSG00000196693	ZNF33B	Y	N	N	N	Nonsynonymous
chr10	46028600	ENSG00000165406	2017-03-08	N	Y	N	N	Nonsynonymous
chr10	50666875	ENSG00000225830	ERCC6	N	N	Y	N	Nonsynonymous
chr10	5788268	ENSG00000108021	C10orf18	N	N	Y	N	Nonsynonymous
chr10	5799557	ENSG00000108021	C10orf18	N	N	N	Y	Nonsynonymous
chr10	61566775	ENSG00000108091	CCDC6	N	N	N	Y	Nonsynonymous
chr10	6262751	ENSG00000170525	PFKFB3	N	N	Y	N	Nonsynonymous
chr10	64974854	ENSG00000171988	JMJD1C	Y	N	N	N	Nonsynonymous
chr10	70516185	ENSG00000060339	CCAR1	N	N	Y	N	Nonsynonymous
chr10	71007242	ENSG00000156510	HKDC1	N	N	Y	N	Nonsynonymous
chr10	71008364	ENSG00000156510	HKDC1	N	N	Y	N	Nonsynonymous
chr10	71160880	ENSG00000156515	HK1	N	N	Y	N	Nonsynonymous
chr10	72164215	ENSG00000148730	EIF4EBP2	N	N	Y	N	Nonsynonymous
chr10	72195063	ENSG00000156574	NODAL	N	N	Y	N	Nonsynonymous
chr10	72628149	ENSG00000166224	SGPL1	N	N	Y	N	Nonsynonymous
chr10	72633258	ENSG00000166224	SGPL1	N	Y	N	N	Nonsynonymous
chr10	74828701	ENSG00000122884	P4HA1	N	Y	N	N	Nonsynonymous
chr10	75230682	ENSG00000107758	PPP3CB	N	Y	N	N	Nonsynonymous
chr10	75526200	ENSG00000176986	SEC24C	N	N	N	Y	Nonsynonymous
chr10	75533158	ENSG00000196968	FUT11	N	Y	N	N	Nonsynonymous
chr10	75553435	ENSG00000214655	KIAA0913	N	Y	N	N	Nonsynonymous
chr10	75555377	ENSG00000214655	KIAA0913	N	Y	N	N	Nonsynonymous
chr10	75897982	ENSG00000185009	AP3M1	N	N	Y	N	Nonsynonymous
chr10	76788954	ENSG00000156650	MYST4	N	N	Y	N	Nonsynonymous
chr10	79565523	ENSG00000151208	DLG5	N	Y	N	N	Nonsynonymous
chr10	81058256	ENSG00000108175	ZMIZ1	N	Y	N	N	Nonsynonymous
chr10	81060606	ENSG00000108175	ZMIZ1	N	N	Y	N	Nonsynonymous
chr10	86131978	ENSG00000107771	FAM190B	N	Y	N	N	Nonsynonymous
chr10	875467	ENSG00000107929	LARP4B	Y	N	N	N	Nonsynonymous
chr10	88227149	ENSG00000062650	WAPAL	N	N	N	Y	Nonsynonymous
chr10	89501037	ENSG00000198682	PAPSS2	Y	N	N	N	Nonsynonymous
chr10	93390207	ENSG00000119938	PPP1R3C	N	N	Y	N	Nonsynonymous
chr10	93784659	ENSG00000095564	BTAF1	N	N	N	Y	Nonsynonymous
chr10	94757258	ENSG00000138190	EXOC6	N	Y	N	N	Nonsynonymous
chr10	96484182	ENSG00000108242	CYP2C18	N	N	N	Y	Nonsynonymous
chr10	97117461	ENSG00000095637	SORBS1	N	N	Y	N	Nonsynonymous
chr10	97158843	ENSG00000095637	SORBS1	Y	N	N	N	Nonsynonymous
chr10	97373530	ENSG00000059573	ALDH18A1	Y	N	N	N	Nonsynonymous
chr10	99211615	ENSG00000171307	ZDHHC16	N	N	Y	N	Nonsynonymous
chr10	99439510	ENSG00000119986	AVPI1	N	N	N	Y	Nonsynonymous
chr11	102195444	ENSG00000023445	BIRC3	N	Y	N	N	Nonsynonymous
chr11	108031878	ENSG00000149308	NPAT	N	N	N	Y	Nonsynonymous
chr11	108032618	ENSG00000149308	NPAT	N	N	N	Y	Nonsynonymous
chr11	118983524	ENSG00000172375	C2CD2L	N	N	N	Y	Nonsynonymous
chr11	118986781	ENSG00000172375	C2CD2L	N	N	N	Y	Nonsynonymous
chr11	119227554	ENSG00000036672	USP2	N	Y	N	N	Nonsynonymous
chr11	120352124	ENSG00000196914	ARHGEF12	N	N	Y	N	Nonsynonymous
chr11	121393338	ENSG00000137642	SORL1	N	Y	N	N	Nonsynonymous
chr11	123597371	ENSG00000166261	ZNF202	N	Y	N	N	Nonsynonymous
chr11	123988553	ENSG00000110002	VWA5A	N	Y	N	N	Nonsynonymous
chr11	125325795	ENSG00000149557	FEZ1	N	N	Y	N	Nonsynonymous
chr11	125475600	ENSG00000134910	STT3A	N	N	N	Y	Nonsynonymous
chr11	125479436	ENSG00000134910	STT3A	N	N	N	Y	Nonsynonymous
chr11	128781414	ENSG00000120457	KCNJ5	N	N	Y	N	Nonsynonymous
chr11	128842591	ENSG00000134909	ARHGAP32	N	Y	N	N	Nonsynonymous
chr11	128842705	ENSG00000134909	ARHGAP32	N	Y	N	N	Nonsynonymous
chr11	134027896	ENSG00000151503	NCAPD3	N	Y	N	N	Nonsynonymous
chr11	134095050	ENSG00000151502	VPS26B	N	N	Y	N	Nonsynonymous
chr11	134095196	ENSG00000151502	VPS26B	Y	N	N	N	Nonsynonymous
chr11	20483614	ENSG00000185238	PRMT3	N	Y	N	N	Nonsynonymous
chr11	233136	ENSG00000142082	SIRT3	N	Y	N	N	Nonsynonymous
chr11	30358180	ENSG00000152219	C11orf46	N	Y	N	N	Nonsynonymous
chr11	31823211	ENSG00000007372	PAX6	N	N	N	Y	Nonsynonymous
chr11	32954556	ENSG00000060749	QSER1	N	N	N	Y	Nonsynonymous
chr11	32955873	ENSG00000060749	QSER1	N	Y	N	N	Nonsynonymous
chr11	34133705	ENSG00000135372	NAT10	Y	N	N	N	Nonsynonymous
chr11	36511701	ENSG00000175104	TRAF6	N	N	Y	N	Nonsynonymous
chr11	43418303	ENSG00000052841	TTC17	N	Y	N	N	Nonsynonymous
chr11	4411491	ENSG00000132109	TRIM21	N	Y	N	N	Nonsynonymous
chr11	44639832	ENSG00000085117	CD82	Y	N	N	N	Nonsynonymous
chr11	45672205	ENSG00000175264	CHST1	N	N	N	Y	Nonsynonymous
chr11	45889243	ENSG00000121671	CRY2	N	N	N	Y	Nonsynonymous
chr11	46001465	ENSG00000135365	PHF21A	N	N	Y	N	Nonsynonymous
chr11	46726581	ENSG00000175213	ZNF408	N	N	N	Y	Nonsynonymous
chr11	46726825	ENSG00000175213	ZNF408	N	N	Y	N	Nonsynonymous
chr11	47188368	ENSG00000149182	ARFGAP2	N	N	N	Y	Nonsynonymous
chr11	47333314	ENSG00000110514	MADD	N	N	N	Y	Nonsynonymous
chr11	47345249	ENSG00000110514	MADD	N	N	Y	N	Nonsynonymous
chr11	47444266	ENSG00000165916	PSMC3	N	N	N	Y	Nonsynonymous
chr11	48161117	ENSG00000149177	PTPRJ	N	Y	N	N	Nonsynonymous
chr11	5701123	ENSG00000132256	TRIM5	N	Y	N	N	Nonsynonymous
chr11	57077056	ENSG00000149115	TNKS1BP1	N	N	N	Y	Nonsynonymous
chr11	57095230	ENSG00000149136	SSRP1	N	N	N	Y	Nonsynonymous
chr11	57467377	ENSG00000156599	ZDHHC5	Y	N	N	N	Nonsynonymous
chr11	59344078	ENSG00000110048	OSBP	Y	N	N	N	Nonsynonymous
chr11	59415308	ENSG00000166889	PATL1	N	N	N	Y	Nonsynonymous
chr11	60665657	ENSG00000110107	PRPF19	N	N	N	Y	Nonsynonymous
chr11	607593	ENSG00000070047	PHRF1	N	Y	N	N	Nonsynonymous
chr11	607924	ENSG00000070047	PHRF1	N	N	N	Y	Nonsynonymous
chr11	60885667	ENSG00000110448	CD5	Y	N	N	N	Nonsynonymous
chr11	60899506	ENSG00000167987	VPS37C	N	N	N	Y	Nonsynonymous
chr11	613420	ENSG00000185507	IRF7	N	N	Y	N	Nonsynonymous
chr11	615151	ENSG00000185507	IRF7	N	N	Y	N	Nonsynonymous
chr11	61544819	ENSG00000124920	C11orf9	N	Y	N	N	Nonsynonymous
chr11	61675611	ENSG00000167994	RAB3IL1	N	Y	N	N	Nonsynonymous
chr11	62342610	ENSG00000149016	TUT1	N	N	N	Y	Nonsynonymous
chr11	62343481	ENSG00000149016	TUT1	N	Y	N	N	Nonsynonymous
chr11	62344468	ENSG00000255508	RP11-864I4.1	Y	N	N	N	Nonsynonymous
chr11	62398235	ENSG00000089597	GANAB	Y	N	N	N	Nonsynonymous
chr11	62400066	ENSG00000089597	GANAB	Y	N	N	N	Nonsynonymous
chr11	62416650	ENSG00000185085	INTS5	N	N	Y	N	Nonsynonymous
chr11	62496420	ENSG00000162222	TTC9C	N	N	N	Y	Nonsynonymous
chr11	62543330	ENSG00000162227	TAF6L	N	N	N	Y	Nonsynonymous
chr11	62591951	ENSG00000162236	STX5	N	N	N	Y	Nonsynonymous
chr11	63994374	ENSG00000149761	NUDT22	N	N	Y	N	Nonsynonymous
chr11	64082329	ENSG00000173153	ESRRA	Y	N	N	N	Nonsynonymous
chr11	6415516	ENSG00000166311	SMPD1	Y	N	N	N	Nonsynonymous
chr11	6417169	ENSG00000166313	APBB1	N	Y	N	N	Nonsynonymous
chr11	64323808	ENSG00000168065	SLC22A11	N	N	N	Y	Nonsynonymous
chr11	64645745	ENSG00000110047	EHD1	N	N	N	Y	Nonsynonymous
chr11	64677299	ENSG00000110046	ATG2A	N	N	N	Y	Nonsynonymous
chr11	64694260	ENSG00000068971	PPP2R5B	N	N	N	Y	Nonsynonymous
chr11	64812191	ENSG00000168061	SAC3D1	N	N	Y	N	Nonsynonymous
chr11	64884512	ENSG00000174276	ZNHIT2	N	N	N	Y	Nonsynonymous
chr11	65630947	ENSG00000172732	MUS81	N	Y	N	N	Nonsynonymous
chr11	65655476	ENSG00000172500	FIBP	N	N	N	Y	Nonsynonymous
chr11	65685084	ENSG00000175573	C11orf68	Y	N	N	N	Nonsynonymous
chr11	65983645	ENSG00000175115	PACS1	N	Y	N	N	Nonsynonymous
chr11	66001361	ENSG00000175115	PACS1	N	N	Y	N	Nonsynonymous
chr11	66082933	ENSG00000174807	CD248	N	Y	N	N	Nonsynonymous
chr11	66307183	ENSG00000174165	ZDHHC24	N	N	Y	N	Nonsynonymous
chr11	66456241	ENSG00000173898	SPTBN2	N	N	N	Y	Nonsynonymous
chr11	67206350	ENSG00000172725	CORO1B	N	Y	N	N	Nonsynonymous
chr11	67257596	ENSG00000110711	AIP	Y	N	N	N	Nonsynonymous
chr11	67265671	ENSG00000110697	PITPNM1	N	N	Y	N	Nonsynonymous
chr11	67817995	ENSG00000110719	TCIRG1	N	N	Y	N	Nonsynonymous
chr11	67926466	ENSG00000110066	SUV420H1	N	Y	N	N	Nonsynonymous
chr11	68131306	ENSG00000162337	LRP5	N	Y	N	N	Nonsynonymous
chr11	68171044	ENSG00000162337	LRP5	N	N	Y	N	Nonsynonymous
chr11	71944503	ENSG00000165458	INPPL1	N	Y	N	N	Nonsynonymous
chr11	71946414	ENSG00000165458	INPPL1	N	Y	N	N	Nonsynonymous
chr11	720140	ENSG00000177106	EPS8L2	N	Y	N	N	Nonsynonymous
chr11	72408495	ENSG00000186635	ARAP1	N	N	N	Y	Nonsynonymous
chr11	72540423	ENSG00000168010	ATG16L2	N	N	Y	N	Nonsynonymous
chr11	72945931	ENSG00000175591	P2RY2	N	Y	N	N	Nonsynonymous
chr11	76796017	ENSG00000149260	CAPN5	N	Y	N	N	Nonsynonymous
chr11	7686726	ENSG00000166394	CYB5R2	N	N	Y	N	Nonsynonymous
chr11	77047156	ENSG00000149269	PAK1	Y	N	N	N	Nonsynonymous
chr11	774039	ENSG00000177225	PDDC1	N	N	N	Y	Nonsynonymous
chr11	77594933	ENSG00000149262	INTS4	N	N	Y	N	Nonsynonymous
chr11	77672072	ENSG00000149262	INTS4	N	Y	N	N	Nonsynonymous
chr11	77921214	ENSG00000118369	USP35	N	Y	N	N	Nonsynonymous
chr11	802321	ENSG00000177595	LRDD	N	N	Y	N	Nonsynonymous
chr11	821795	ENSG00000177666	PNPLA2	Y	N	N	N	Nonsynonymous
chr11	8720857	ENSG00000166444	ST5	N	N	N	Y	Nonsynonymous
chr11	9165712	ENSG00000184014	DENND5A	N	Y	N	N	Nonsynonymous
chr11	9215110	ENSG00000184014	DENND5A	N	N	Y	N	Nonsynonymous
chr11	94278698	ENSG00000196371	FUT4	N	N	N	Y	Nonsynonymous
chr11	9459421	ENSG00000205339	IPO7	N	N	N	Y	Nonsynonymous
chr11	94602536	ENSG00000166025	AMOTL1	Y	N	N	N	Nonsynonymous
chr11	9530236	ENSG00000166478	ZNF143	Y	N	N	N	Nonsynonymous
chr11	988608	ENSG00000183020	AP2A2	N	N	N	Y	Nonsynonymous
chr12	100957145	ENSG00000012504	NR1H4	N	N	N	Y	Nonsynonymous
chr12	101779769	ENSG00000120800	UTP20	Y	N	N	N	Nonsynonymous
chr12	102559584	ENSG00000185480	C12orf48	N	N	Y	N	Nonsynonymous
chr12	105321890	ENSG00000136052	SLC41A2	N	Y	N	N	Nonsynonymous
chr12	108134769	ENSG00000110851	PRDM4	N	N	Y	N	Nonsynonymous
chr12	108985582	ENSG00000183160	TMEM119	N	N	Y	N	Nonsynonymous
chr12	109192779	ENSG00000084112	SSH1	N	N	Y	N	Nonsynonymous
chr12	110290382	ENSG00000139433	GLTP	N	Y	N	N	Nonsynonymous
chr12	110457012	ENSG00000076513	ANKRD13A	N	Y	N	N	Nonsynonymous
chr12	111760264	ENSG00000111249	CUX2	N	Y	N	N	Nonsynonymous
chr12	111786035	ENSG00000111249	CUX2	Y	N	N	N	Nonsynonymous
chr12	111885241	ENSG00000111252	SH2B3	N	N	Y	N	Nonsynonymous
chr12	112082041	ENSG00000089234	BRAP	N	N	N	Y	Nonsynonymous
chr12	112082185	ENSG00000089234	BRAP	N	Y	N	N	Nonsynonymous
chr12	112369578	ENSG00000198270	TMEM116	N	Y	N	N	Nonsynonymous
chr12	113386915	ENSG00000111331	OAS3	N	Y	N	N	Nonsynonymous
chr12	113714816	ENSG00000186815	TPCN1	N	N	Y	N	Nonsynonymous
chr12	113873236	ENSG00000139410	SDSL	N	N	Y	N	Nonsynonymous
chr12	115120883	ENSG00000135111	TBX3	N	N	N	Y	Nonsynonymous
chr12	118588859	ENSG00000135090	TAOK3	N	N	Y	N	Nonsynonymous
chr12	120578724	ENSG00000089154	GCN1L1	N	N	Y	N	Nonsynonymous
chr12	121125250	ENSG00000110917	MLEC	N	N	N	Y	Nonsynonymous
chr12	121177156	ENSG00000122971	ACADS	N	Y	N	N	Nonsynonymous
chr12	122261354	ENSG00000139718	SETD1B	N	Y	N	N	Nonsynonymous
chr12	122717409	ENSG00000256861	RP11-512M8.5	N	Y	N	N	Nonsynonymous
chr12	122825801	ENSG00000130779	CLIP1	N	N	N	Y	Nonsynonymous
chr12	123892074	ENSG00000183955	SETD8	N	N	Y	N	Nonsynonymous
chr12	123950228	ENSG00000184209	SNRNP35	N	N	Y	N	Nonsynonymous
chr12	123970281	ENSG00000188026	RILPL1	N	Y	N	N	Nonsynonymous
chr12	124221722	ENSG00000185344	ATP6V0A2	N	N	N	Y	Nonsynonymous
chr12	124242516	ENSG00000185344	ATP6V0A2	N	N	Y	N	Nonsynonymous
chr12	125626733	ENSG00000081760	AACS	N	Y	N	N	Nonsynonymous
chr12	12673883	ENSG00000111266	DUSP16	N	Y	N	N	Nonsynonymous
chr12	132249093	ENSG00000061936	SFSWAP	N	Y	N	N	Nonsynonymous
chr12	132405711	ENSG00000177169	ULK1	N	Y	N	N	Nonsynonymous
chr12	16035677	ENSG00000023734	STRAP	Y	N	N	N	Nonsynonymous
chr12	16035689	ENSG00000023734	STRAP	N	Y	N	N	Nonsynonymous
chr12	21630767	ENSG00000004700	RECQL	N	N	Y	N	Nonsynonymous
chr12	21693464	ENSG00000111713	GYS2	Y	N	N	N	Nonsynonymous
chr12	23687312	ENSG00000134532	SOX5	N	N	Y	N	Nonsynonymous
chr12	26812154	ENSG00000123104	ITPR2	N	Y	N	N	Nonsynonymous
chr12	308038	ENSG00000111181	SLC6A12	N	N	Y	N	Nonsynonymous
chr12	313767	ENSG00000111181	SLC6A12	Y	N	N	N	Nonsynonymous
chr12	46243968	ENSG00000189079	ARID2	N	N	Y	N	Nonsynonymous
chr12	46320142	ENSG00000139218	SCAF11	N	N	Y	N	Nonsynonymous
chr12	48064064	ENSG00000005175	RPAP3	N	Y	N	N	Nonsynonymous
chr12	48185739	ENSG00000061273	HDAC7	N	N	Y	N	Nonsynonymous
chr12	48189402	ENSG00000061273	HDAC7	N	Y	N	N	Nonsynonymous
chr12	48358046	ENSG00000134291	TMEM106C	N	N	N	Y	Nonsynonymous
chr12	49226291	ENSG00000174243	DDX23	N	N	Y	N	Nonsynonymous
chr12	49239399	ENSG00000174243	DDX23	N	N	Y	N	Nonsynonymous
chr12	49958578	ENSG00000187778	MCRS1	N	N	Y	N	Nonsynonymous
chr12	50869381	ENSG00000161813	LARP4	N	N	Y	N	Nonsynonymous
chr12	51133310	ENSG00000066084	DIP2B	Y	N	N	N	Nonsynonymous
chr12	53452962	ENSG00000111077	TENC1	N	N	Y	N	Nonsynonymous
chr12	53454613	ENSG00000111077	TENC1	N	N	Y	N	Nonsynonymous
chr12	53491582	ENSG00000167779	IGFBP6	N	Y	N	N	Nonsynonymous
chr12	53587608	ENSG00000139626	ITGB7	N	Y	N	N	Nonsynonymous
chr12	53587611	ENSG00000139626	ITGB7	N	Y	N	N	Nonsynonymous
chr12	53900629	ENSG00000139574	NPFF	N	N	N	Y	Nonsynonymous
chr12	56295781	ENSG00000170473	WIBG	Y	N	N	N	Nonsynonymous
chr12	56482585	ENSG00000065361	ERBB3	N	N	Y	N	Nonsynonymous
chr12	56495129	ENSG00000065361	ERBB3	N	N	Y	N	Nonsynonymous
chr12	56566464	ENSG00000139613	SMARCC2	Y	N	N	N	Nonsynonymous
chr12	56740247	ENSG00000170581	STAT2	N	Y	N	N	Nonsynonymous
chr12	56818656	ENSG00000111602	TIMELESS	N	N	N	Y	Nonsynonymous
chr12	56863129	ENSG00000176422	SPRYD4	N	N	Y	N	Nonsynonymous
chr12	56992742	ENSG00000076108	BAZ2A	N	N	Y	N	Nonsynonymous
chr12	56995537	ENSG00000076108	BAZ2A	Y	N	N	N	Nonsynonymous
chr12	57453834	ENSG00000166881	TMEM194A	N	Y	N	N	Nonsynonymous
chr12	57552322	ENSG00000123384	LRP1	N	N	N	Y	Nonsynonymous
chr12	57569842	ENSG00000123384	LRP1	N	Y	N	N	Nonsynonymous
chr12	57579345	ENSG00000123384	LRP1	N	N	Y	N	Nonsynonymous
chr12	57592115	ENSG00000123384	LRP1	N	N	N	Y	Nonsynonymous
chr12	57593707	ENSG00000123384	LRP1	N	N	N	Y	Nonsynonymous
chr12	57906550	ENSG00000166986	MARS	N	N	N	Y	Nonsynonymous
chr12	58177025	ENSG00000123297	TSFM	N	N	Y	N	Nonsynonymous
chr12	58345618	ENSG00000166896	XRCC6BP1	N	Y	N	N	Nonsynonymous
chr12	6438649	ENSG00000067182	TNFRSF1A	N	N	N	Y	Nonsynonymous
chr12	6442965	ENSG00000067182	TNFRSF1A	N	Y	N	N	Nonsynonymous
chr12	6632091	ENSG00000010292	NCAPD2	N	Y	N	N	Nonsynonymous
chr12	6669395	ENSG00000111641	NOP2	N	N	Y	N	Nonsynonymous
chr12	6692274	ENSG00000111642	CHD4	N	Y	N	N	Nonsynonymous
chr12	6967701	ENSG00000111667	USP5	N	N	Y	N	Nonsynonymous
chr12	71977998	ENSG00000139292	LGR5	N	N	Y	N	Nonsynonymous
chr12	7286285	ENSG00000139182	CLSTN3	N	N	N	Y	Nonsynonymous
chr12	7288441	ENSG00000139182	CLSTN3	N	Y	N	N	Nonsynonymous
chr12	76765278	ENSG00000091039	OSBPL8	N	N	Y	N	Nonsynonymous
chr12	80328589	ENSG00000058272	PPP1R12A	N	Y	N	N	Nonsynonymous
chr12	8212332	ENSG00000171860	C3AR1	N	N	Y	N	Nonsynonymous
chr12	91497988	ENSG00000139329	LUM	Y	N	N	N	Nonsynonymous
chr12	9229994	ENSG00000175899	A2M	N	N	N	Y	Nonsynonymous
chr12	95888812	ENSG00000111142	METAP2	N	N	N	Y	Nonsynonymous
chr12	96660932	ENSG00000111145	ELK3	N	N	Y	N	Nonsynonymous
chr12	968585	ENSG00000060237	WNK1	N	N	N	Y	Nonsynonymous
chr12	99038476	ENSG00000166130	IKBIP	N	N	Y	N	Nonsynonymous
chr12	992181	ENSG00000060237	WNK1	N	N	N	Y	Nonsynonymous
chr12	993853	ENSG00000060237	WNK1	N	N	Y	N	Nonsynonymous
chr13	103519063	ENSG00000134899	ERCC5	N	N	Y	N	Nonsynonymous
chr13	108882393	ENSG00000139826	ABHD13	N	N	N	Y	Nonsynonymous
chr13	110830458	ENSG00000187498	COL4A1	N	N	N	Y	Nonsynonymous
chr13	111213795	ENSG00000139832	RAB20	N	Y	N	N	Nonsynonymous
chr13	111372147	ENSG00000153487	ING1	N	N	N	Y	Nonsynonymous
chr13	21212554	ENSG00000032742	IFT88	N	Y	N	N	Nonsynonymous
chr13	26789494	ENSG00000127870	RNF6	N	Y	N	N	Nonsynonymous
chr13	26789579	ENSG00000127870	RNF6	N	Y	N	N	Nonsynonymous
chr13	29287452	ENSG00000139508	SLC46A3	N	Y	N	N	Nonsynonymous
chr13	31722155	ENSG00000120694	HSPH1	Y	N	N	N	Nonsynonymous
chr13	32811780	ENSG00000073910	FRY	N	N	N	Y	Nonsynonymous
chr13	41133819	ENSG00000150907	FOXO1	Y	N	N	N	Nonsynonymous
chr13	41303538	ENSG00000102738	MRPS31	Y	N	N	N	Nonsynonymous
chr13	41515345	ENSG00000120690	ELF1	N	Y	N	N	Nonsynonymous
chr13	41515448	ENSG00000120690	ELF1	Y	N	N	N	Nonsynonymous
chr13	42876513	ENSG00000023516	AKAP11	N	Y	N	N	Nonsynonymous
chr13	46543631	ENSG00000123200	ZC3H13	Y	N	N	N	Nonsynonymous
chr13	50123644	ENSG00000136144	RCBTB1	N	N	Y	N	Nonsynonymous
chr13	52952056	ENSG00000136114	THSD1	N	N	N	Y	Nonsynonymous
chr13	75869070	ENSG00000136111	TBC1D4	N	N	Y	N	Nonsynonymous
chr13	76393570	ENSG00000136153	LMO7	N	N	Y	N	Nonsynonymous
chr13	77671566	ENSG00000005810	MYCBP2	N	N	Y	N	Nonsynonymous
chr13	77673055	ENSG00000005810	MYCBP2	N	Y	N	N	Nonsynonymous
chr13	99098952	ENSG00000152767	FARP1	Y	N	N	N	Nonsynonymous
chr13	99457398	ENSG00000088387	DOCK9	N	N	Y	N	Nonsynonymous
chr14	100118842	ENSG00000182218	HHIPL1	N	Y	N	N	Nonsynonymous
chr14	100992305	ENSG00000176473	WDR25	N	Y	N	N	Nonsynonymous
chr14	102482241	ENSG00000197102	DYNC1H1	N	Y	N	N	Nonsynonymous
chr14	102483622	ENSG00000197102	DYNC1H1	N	Y	N	N	Nonsynonymous
chr14	103371921	ENSG00000131323	TRAF3	Y	N	N	N	Nonsynonymous
chr14	103430876	ENSG00000198752	CDC42BPB	N	N	N	Y	Nonsynonymous
chr14	103805141	ENSG00000100664	EIF5	N	N	N	Y	Nonsynonymous
chr14	103969411	ENSG00000075413	MARK3	N	N	Y	N	Nonsynonymous
chr14	104206669	ENSG00000088808	PPP1R13B	Y	N	N	N	Nonsynonymous
chr14	105209466	ENSG00000185100	ADSSL1	N	N	N	Y	Nonsynonymous
chr14	105236707	ENSG00000142208	AKT1	Y	N	N	N	Nonsynonymous
chr14	105958554	ENSG00000185347	C14orf80	Y	N	N	N	Nonsynonymous
chr14	21250107	ENSG00000169413	RNASE6	N	N	N	Y	Nonsynonymous
chr14	21458473	ENSG00000165792	METTL17	N	N	Y	N	Nonsynonymous
chr14	21500156	ENSG00000179636	TPPP2	Y	N	N	N	Nonsynonymous
chr14	21552987	ENSG00000165801	ARHGEF40	N	N	Y	N	Nonsynonymous
chr14	21560160	ENSG00000165804	ZNF219	N	Y	N	Y	Nonsynonymous
chr14	21859695	ENSG00000100888	CHD8	N	Y	N	N	Nonsynonymous
chr14	21961114	ENSG00000092203	TOX4	Y	N	N	N	Nonsynonymous
chr14	23345073	ENSG00000197324	LRP10	N	N	N	Y	Nonsynonymous
chr14	23421593	ENSG00000092036	HAUS4	N	N	N	Y	Nonsynonymous
chr14	23531428	ENSG00000100813	ACIN1	Y	N	N	N	Nonsynonymous
chr14	23745303	ENSG00000215271	HOMEZ	N	N	N	Y	Nonsynonymous
chr14	24618736	ENSG00000092098	RNF31	N	Y	N	N	Nonsynonymous
chr14	24656920	ENSG00000196497	IPO4	N	Y	N	N	Nonsynonymous
chr14	24680927	ENSG00000254505	AL096870.1	Y	N	N	N	Nonsynonymous
chr14	24785159	ENSG00000213903	LTB4R	N	Y	N	N	Nonsynonymous
chr14	31785097	ENSG00000129493	HEATR5A	N	N	Y	N	Nonsynonymous
chr14	31852892	ENSG00000129493	HEATR5A	N	N	N	Y	Nonsynonymous
chr14	32560490	ENSG00000100852	ARHGAP5	N	N	Y	N	Nonsynonymous
chr14	35245540	ENSG00000198604	BAZ1A	N	Y	N	N	Nonsynonymous
chr14	35550330	ENSG00000151327	FAM177A1	N	N	Y	N	Nonsynonymous
chr14	35739784	ENSG00000100890	KIAA0391	N	N	Y	N	Nonsynonymous
chr14	39536449	ENSG00000100934	SEC23A	N	N	Y	N	Nonsynonymous
chr14	39650866	ENSG00000100941	PNN	N	N	Y	N	Nonsynonymous
chr14	45537779	ENSG00000198718	FAM179B	N	N	N	Y	Nonsynonymous
chr14	50089034	ENSG00000168282	MGAT2	Y	N	N	N	Nonsynonymous
chr14	51382129	ENSG00000100504	PYGL	N	N	Y	N	Nonsynonymous
chr14	54416902	ENSG00000125378	BMP4	N	N	N	Y	Nonsynonymous
chr14	55818474	ENSG00000178974	FBXO34	N	Y	N	N	Nonsynonymous
chr14	55836448	ENSG00000126775	ATG14	N	N	N	Y	Nonsynonymous
chr14	57938091	ENSG00000100557	C14orf105	Y	N	N	N	Nonsynonymous
chr14	59930536	ENSG00000181619	GPR135	N	N	Y	N	Nonsynonymous
chr14	60591449	ENSG00000126773	C14orf135	N	Y	N	N	Nonsynonymous
chr14	60591581	ENSG00000126773	C14orf135	N	N	N	Y	Nonsynonymous
chr14	61190271	ENSG00000100625	SIX4	N	N	Y	N	Nonsynonymous
chr14	64681083	ENSG00000054654	SYNE2	N	N	N	Y	Nonsynonymous
chr14	64989637	ENSG00000126804	ZBTB1	Y	N	N	N	Nonsynonymous
chr14	65209930	ENSG00000126822	PLEKHG3	N	N	N	Y	Nonsynonymous
chr14	70418890	ENSG00000198732	SMOC1	N	N	Y	N	Nonsynonymous
chr14	72125118	ENSG00000197555	SIPA1L1	N	Y	N	N	Nonsynonymous
chr14	72137873	ENSG00000197555	SIPA1L1	N	N	Y	N	Nonsynonymous
chr14	73464778	ENSG00000165861	ZFYVE1	N	Y	N	N	Nonsynonymous
chr14	73554755	ENSG00000119707	RBM25	N	Y	N	N	Nonsynonymous
chr14	74062103	ENSG00000177465	ACOT4	N	Y	N	N	Nonsynonymous
chr14	75130451	ENSG00000119682	KIAA0317	N	N	N	Y	Nonsynonymous
chr14	75139634	ENSG00000119682	KIAA0317	N	N	N	Y	Nonsynonymous
chr14	75515135	ENSG00000119684	MLH3	N	N	N	Y	Nonsynonymous
chr14	76286416	ENSG00000119685	TTLL5	N	Y	N	N	Nonsynonymous
chr14	78140312	ENSG00000100601	ALKBH1	Y	N	N	N	Nonsynonymous
chr14	81953837	ENSG00000071537	SEL1L	N	Y	N	N	Nonsynonymous
chr14	88892872	ENSG00000042317	SPATA7	N	Y	N	N	Nonsynonymous
chr14	89878717	ENSG00000053254	FOXN3	N	N	Y	N	Nonsynonymous
chr14	91642326	ENSG00000133943	C14orf159	N	Y	N	N	Nonsynonymous
chr14	91948018	ENSG00000100796	SMEK1	N	N	Y	N	Nonsynonymous
chr14	92609413	ENSG00000165934	CPSF2	N	N	Y	N	Nonsynonymous
chr14	95562326	ENSG00000100697	DICER1	N	Y	N	N	Nonsynonymous
chr14	95669544	ENSG00000165959	CLMN	N	Y	N	N	Nonsynonymous
chr14	96756105	ENSG00000066739	ATG2B	N	N	N	Y	Nonsynonymous
chr15	100594159	ENSG00000140470	ADAMTS17	N	Y	N	N	Nonsynonymous
chr15	28370204	ENSG00000128731	HERC2	N	N	Y	N	Nonsynonymous
chr15	31664376	ENSG00000169926	KLF13	N	N	Y	N	Nonsynonymous
chr15	40468803	ENSG00000156970	BUB1B	N	N	N	Y	Nonsynonymous
chr15	40764519	ENSG00000169105	CHST14	N	Y	N	N	Nonsynonymous
chr15	40864010	ENSG00000166133	RPUSD2	N	Y	N	N	Nonsynonymous
chr15	40864034	ENSG00000166133	RPUSD2	N	N	N	Y	Nonsynonymous
chr15	41149095	ENSG00000166145	SPINT1	N	N	Y	N	Nonsynonymous
chr15	41772841	ENSG00000137815	RTF1	Y	N	N	N	Nonsynonymous
chr15	42193010	ENSG00000103966	EHD4	N	N	N	Y	Nonsynonymous
chr15	42985960	ENSG00000159433	STARD9	N	N	Y	N	Nonsynonymous
chr15	43621543	ENSG00000168806	LCMT2	N	N	Y	N	Nonsynonymous
chr15	43653559	ENSG00000140265	ZSCAN29	N	N	Y	N	Nonsynonymous
chr15	43701134	ENSG00000067369	TP53BP1	N	N	N	Y	Nonsynonymous
chr15	44105248	ENSG00000140259	MFAP1	Y	N	N	N	Nonsynonymous
chr15	45007823	ENSG00000166710	B2M	N	N	N	Y	Nonsynonymous
chr15	49426164	ENSG00000166200	COPS2	Y	N	N	N	Nonsynonymous
chr15	52161483	ENSG00000138594	TMOD3	N	Y	N	N	Nonsynonymous
chr15	58458983	ENSG00000103569	AQP9	Y	N	N	N	Nonsynonymous
chr15	60720773	ENSG00000128915	NARG2	Y	N	N	N	Nonsynonymous
chr15	60747289	ENSG00000128915	NARG2	Y	N	N	N	Nonsynonymous
chr15	63433551	ENSG00000103642	LACTB	N	Y	N	N	Nonsynonymous
chr15	64275803	ENSG00000035664	DAPK2	N	Y	N	N	Nonsynonymous
chr15	64385956	ENSG00000166797	FAM96A	Y	N	N	N	Nonsynonymous
chr15	64966622	ENSG00000180357	ZNF609	N	Y	N	N	Nonsynonymous
chr15	65456453	ENSG00000166855	CLPX	N	N	Y	N	Nonsynonymous
chr15	66777382	ENSG00000169032	MAP2K1	Y	N	N	N	Nonsynonymous
chr15	69560786	ENSG00000138604	GLCE	N	N	N	Y	Nonsynonymous
chr15	70959797	ENSG00000137831	UACA	N	N	N	Y	Nonsynonymous
chr15	74738438	ENSG00000138629	UBL7	N	N	N	Y	Nonsynonymous
chr15	74948145	ENSG00000179151	EDC3	N	Y	N	N	Nonsynonymous
chr15	75890985	ENSG00000169371	SNUPN	N	Y	N	N	Nonsynonymous
chr15	76019759	ENSG00000182950	ODF3L1	N	N	Y	N	Nonsynonymous
chr15	78807381	ENSG00000188266	AGPHD1	N	N	N	Y	Nonsynonymous
chr15	81294717	ENSG00000140406	MESDC1	N	Y	N	N	Nonsynonymous
chr15	82512075	ENSG00000140598	EFTUD1	N	N	N	Y	Nonsynonymous
chr15	82728231	ENSG00000197978	GOLGA6L9	N	Y	N	Y	Nonsynonymous
chr15	85186851	ENSG00000177082	WDR73	N	Y	N	N	Nonsynonymous
chr15	85342354	ENSG00000166716	ZNF592	N	N	Y	N	Nonsynonymous
chr15	85345534	ENSG00000166716	ZNF592	N	Y	N	N	Nonsynonymous
chr15	89002944	ENSG00000173867	MRPL46	N	N	N	Y	Nonsynonymous
chr15	89010432	ENSG00000173867	MRPL46	N	N	N	Y	Nonsynonymous
chr15	89698705	ENSG00000140526	ABHD2	Y	N	N	N	Nonsynonymous
chr15	89866068	ENSG00000140521	POLG	N	N	Y	N	Nonsynonymous
chr15	90171683	ENSG00000166813	KIF7	N	N	N	Y	Nonsynonymous
chr15	90999531	ENSG00000140575	IQGAP1	N	N	N	Y	Nonsynonymous
chr16	1400120	ENSG00000007520	C16orf42	Y	N	N	N	Nonsynonymous
chr16	1400881	ENSG00000007520	C16orf42	N	Y	N	N	Nonsynonymous
chr16	1400896	ENSG00000007520	C16orf42	N	N	Y	N	Nonsynonymous
chr16	14738350	ENSG00000103429	BFAR	N	N	Y	N	Nonsynonymous
chr16	15709764	ENSG00000166783	KIAA0430	N	N	Y	N	Nonsynonymous
chr16	15771714	ENSG00000072864	NDE1	N	Y	N	N	Nonsynonymous
chr16	16235058	ENSG00000103222	ABCC1	N	N	N	Y	Nonsynonymous
chr16	16271391	ENSG00000091262	ABCC6	Y	N	N	N	Nonsynonymous
chr16	1712529	ENSG00000007545	CRAMP1L	N	Y	N	N	Nonsynonymous
chr16	1741954	ENSG00000206053	HN1L	N	Y	N	N	Nonsynonymous
chr16	1822453	ENSG00000074071	MRPS34	N	Y	N	N	Nonsynonymous
chr16	18852992	ENSG00000157106	SMG1	N	Y	N	N	Nonsynonymous
chr16	20432712	ENSG00000183549	ACSM5	N	N	N	Y	Nonsynonymous
chr16	2090002	ENSG00000065057	NTHL1	N	Y	N	N	Nonsynonymous
chr16	2140154	ENSG00000008710	PKD1	N	N	Y	N	Nonsynonymous
chr16	2142577	ENSG00000008710	PKD1	N	N	Y	N	Nonsynonymous
chr16	2152476	ENSG00000008710	PKD1	N	Y	N	N	Nonsynonymous
chr16	2283147	ENSG00000167967	E4F1	N	N	Y	N	Nonsynonymous
chr16	24582792	ENSG00000122257	RBBP6	Y	N	N	N	Nonsynonymous
chr16	24583034	ENSG00000122257	RBBP6	N	N	N	Y	Nonsynonymous
chr16	249184	ENSG00000007392	LUC7L	N	Y	N	N	Nonsynonymous
chr16	2812480	ENSG00000167978	SRRM2	N	N	N	Y	Nonsynonymous
chr16	2813779	ENSG00000167978	SRRM2	N	N	Y	N	Nonsynonymous
chr16	2814853	ENSG00000167978	SRRM2	Y	N	N	N	Nonsynonymous
chr16	2814892	ENSG00000167978	SRRM2	Y	N	N	N	Nonsynonymous
chr16	28167547	ENSG00000169180	XPO6	N	N	N	Y	Nonsynonymous
chr16	2817198	ENSG00000167978	SRRM2	Y	N	N	N	Nonsynonymous
chr16	28738507	ENSG00000184110	EIF3C	Y	N	N	N	Nonsynonymous
chr16	28877470	ENSG00000178188	SH2B1	N	Y	N	N	Nonsynonymous
chr16	28993695	ENSG00000169682	SPNS1	N	Y	N	N	Nonsynonymous
chr16	29810687	ENSG00000079616	KIF22	N	Y	N	N	Nonsynonymous
chr16	29853111	ENSG00000013364	MVP	Y	N	N	N	Nonsynonymous
chr16	30536579	ENSG00000169957	ZNF768	Y	N	N	N	Nonsynonymous
chr16	30718583	ENSG00000080603	SRCAP	N	Y	N	N	Nonsynonymous
chr16	30732273	ENSG00000080603	SRCAP	N	Y	N	N	Nonsynonymous
chr16	30764748	ENSG00000156873	PHKG2	N	N	N	Y	Nonsynonymous
chr16	30958196	ENSG00000099364	FBXL19	N	Y	N	N	Nonsynonymous
chr16	31123256	ENSG00000103507	BCKDK	Y	N	N	N	Nonsynonymous
chr16	31488655	ENSG00000140682	TGFB1I1	N	Y	N	N	Nonsynonymous
chr16	3169673	ENSG00000122386	ZNF205	N	N	Y	N	Nonsynonymous
chr16	3170109	ENSG00000122386	ZNF205	Y	N	N	N	Nonsynonymous
chr16	3340511	ENSG00000006194	ZNF263	N	N	Y	N	Nonsynonymous
chr16	3633450	ENSG00000188827	SLX4	N	N	Y	N	Nonsynonymous
chr16	4027563	ENSG00000162104	ADCY9	N	N	N	Y	Nonsynonymous
chr16	420085	ENSG00000086504	MRPL28	N	N	Y	N	Nonsynonymous
chr16	426316	ENSG00000129925	TMEM8A	Y	N	N	N	Nonsynonymous
chr16	427567	ENSG00000129925	TMEM8A	Y	N	N	N	Nonsynonymous
chr16	4562624	ENSG00000089486	C16orf5	Y	N	N	N	Nonsynonymous
chr16	4564057	ENSG00000089486	C16orf5	N	N	Y	N	Nonsynonymous
chr16	46696911	ENSG00000069329	VPS35	N	N	N	Y	Nonsynonymous
chr16	46952586	ENSG00000166123	GPT2	Y	N	N	N	Nonsynonymous
chr16	46992975	ENSG00000069345	DNAJA2	N	Y	N	N	Nonsynonymous
chr16	47732466	ENSG00000102893	PHKB	N	N	Y	N	Nonsynonymous
chr16	4902922	ENSG00000118900	UBN1	N	Y	N	Y	Nonsynonymous
chr16	51174084	ENSG00000103449	SALL1	N	N	N	Y	Nonsynonymous
chr16	53272435	ENSG00000177200	CHD9	Y	N	N	N	Nonsynonymous
chr16	53355512	ENSG00000177200	CHD9	N	Y	N	N	Nonsynonymous
chr16	53730102	ENSG00000103494	RPGRIP1L	N	N	N	Y	Nonsynonymous
chr16	57243043	ENSG00000159579	RSPRY1	N	N	N	Y	Nonsynonymous
chr16	57505017	ENSG00000102978	POLR2C	Y	N	N	N	Nonsynonymous
chr16	58030893	ENSG00000166188	ZNF319	N	Y	N	N	Nonsynonymous
chr16	58571894	ENSG00000125107	CNOT1	N	N	N	Y	Nonsynonymous
chr16	58577613	ENSG00000125107	CNOT1	N	N	N	Y	Nonsynonymous
chr16	67195730	ENSG00000135722	FBXL8	N	Y	N	N	Nonsynonymous
chr16	67271439	ENSG00000135723	FHOD1	N	N	N	Y	Nonsynonymous
chr16	67695915	ENSG00000102981	PARD6A	N	Y	N	N	Nonsynonymous
chr16	67696284	ENSG00000102981	PARD6A	N	Y	N	N	Nonsynonymous
chr16	67943420	ENSG00000159792	PSKH1	N	Y	N	Y	Nonsynonymous
chr16	67943513	ENSG00000159792	PSKH1	N	Y	N	N	Nonsynonymous
chr16	68391043	ENSG00000132600	PRMT7	N	Y	N	N	Nonsynonymous
chr16	68867249	ENSG00000039068	CDH1	N	N	N	Y	Nonsynonymous
chr16	68936264	ENSG00000103047	TMCO7	Y	N	N	N	Nonsynonymous
chr16	69353330	ENSG00000132612	VPS4A	N	N	N	Y	Nonsynonymous
chr16	69355011	ENSG00000132612	VPS4A	N	N	N	Y	Nonsynonymous
chr16	70291953	ENSG00000090861	AARS	Y	N	N	N	Nonsynonymous
chr16	70546251	ENSG00000103051	COG4	N	N	N	Y	Nonsynonymous
chr16	70816959	ENSG00000103043	VAC14	N	N	N	Y	Nonsynonymous
chr16	71571139	ENSG00000140835	CHST4	Y	N	N	N	Nonsynonymous
chr16	71571162	ENSG00000140835	CHST4	Y	N	N	N	Nonsynonymous
chr16	718215	ENSG00000140983	RHOT2	Y	N	N	N	Nonsynonymous
chr16	72845486	ENSG00000140836	ZFHX3	N	N	N	Y	Nonsynonymous
chr16	74662510	ENSG00000168411	RFWD3	N	N	N	Y	Nonsynonymous
chr16	79632942	ENSG00000178573	MAF	N	Y	N	N	Nonsynonymous
chr16	81077477	ENSG00000166454	ATMIN	N	Y	N	N	Nonsynonymous
chr16	81078264	ENSG00000166454	ATMIN	N	Y	N	N	Nonsynonymous
chr16	81078402	ENSG00000166454	ATMIN	Y	N	N	N	Nonsynonymous
chr16	838953	ENSG00000127586	CHTF18	N	N	N	Y	Nonsynonymous
chr16	83949074	ENSG00000103150	MLYCD	N	N	Y	N	Nonsynonymous
chr16	84213436	ENSG00000103168	TAF1C	Y	N	N	N	Nonsynonymous
chr16	87445642	ENSG00000140948	ZCCHC14	N	N	N	Y	Nonsynonymous
chr16	8866681	ENSG00000183044	ABAT	Y	N	N	N	Nonsynonymous
chr16	8866715	ENSG00000183044	ABAT	Y	N	N	N	Nonsynonymous
chr16	88694108	ENSG00000158545	ZC3H18	N	N	N	Y	Nonsynonymous
chr16	88721192	ENSG00000167508	MVD	N	Y	N	N	Nonsynonymous
chr16	88783041	ENSG00000103335	FAM38A	N	N	Y	N	Nonsynonymous
chr16	88786579	ENSG00000103335	FAM38A	N	N	N	Y	Nonsynonymous
chr16	89345538	ENSG00000167522	ANKRD11	N	N	N	Y	Nonsynonymous
chr16	89347956	ENSG00000167522	ANKRD11	N	N	N	Y	Nonsynonymous
chr16	89351385	ENSG00000167522	ANKRD11	N	N	N	Y	Nonsynonymous
chr16	89764533	ENSG00000158792	SPATA2L	N	Y	N	N	Nonsynonymous
chr17	1373512	ENSG00000197879	MYO1C	Y	N	N	N	Nonsynonymous
chr17	1373550	ENSG00000197879	MYO1C	Y	N	N	N	Nonsynonymous
chr17	1564697	ENSG00000174231	PRPF8	N	N	N	Y	Nonsynonymous
chr17	1578530	ENSG00000174231	PRPF8	N	N	Y	N	Nonsynonymous
chr17	1579095	ENSG00000174231	PRPF8	N	Y	N	N	Nonsynonymous
chr17	15878542	ENSG00000170425	ADORA2B	N	Y	N	N	Nonsynonymous
chr17	15942899	ENSG00000141027	NCOR1	N	N	Y	N	Nonsynonymous
chr17	16097810	ENSG00000141027	NCOR1	N	N	Y	N	Nonsynonymous
chr17	17122405	ENSG00000154803	FLCN	N	Y	N	N	Nonsynonymous
chr17	17394635	ENSG00000141026	MED9	N	N	N	Y	Nonsynonymous
chr17	17697298	ENSG00000108557	RAI1	N	N	N	Y	Nonsynonymous
chr17	17719244	ENSG00000072310	SREBF1	N	Y	N	N	Nonsynonymous
chr17	17722423	ENSG00000072310	SREBF1	N	N	N	Y	Nonsynonymous
chr17	18148555	ENSG00000177731	FLII	N	N	N	Y	Nonsynonymous
chr17	18149087	ENSG00000177731	FLII	N	N	Y	N	Nonsynonymous
chr17	18250919	ENSG00000176974	SHMT1	N	N	N	Y	Nonsynonymous
chr17	18872733	ENSG00000154025	SLC5A10	N	N	Y	N	Nonsynonymous
chr17	19284078	ENSG00000166484	MAPK7	Y	N	N	N	Nonsynonymous
chr17	19284097	ENSG00000166484	MAPK7	N	Y	N	N	Nonsynonymous
chr17	19287944	ENSG00000166482	MFAP4	Y	N	N	N	Nonsynonymous
chr17	19480834	ENSG00000142494	SLC47A1	Y	N	N	N	Nonsynonymous
chr17	2266364	ENSG00000141258	SGSM2	N	N	N	Y	Nonsynonymous
chr17	26089883	ENSG00000007171	NOS2	N	Y	N	N	Nonsynonymous
chr17	26694754	ENSG00000255604	AC002094.1	N	N	Y	N	Nonsynonymous
chr17	26918765	ENSG00000076382	SPAG5	N	Y	N	N	Nonsynonymous
chr17	27028025	ENSG00000109111	SUPT6H	Y	N	N	N	Nonsynonymous
chr17	27076151	ENSG00000076604	TRAF4	N	N	N	Y	Nonsynonymous
chr17	27208901	ENSG00000132589	FLOT2	N	N	N	Y	Nonsynonymous
chr17	27233336	ENSG00000109118	PHF12	N	N	N	Y	Nonsynonymous
chr17	27889910	ENSG00000168792	ABHD15	Y	N	N	N	Nonsynonymous
chr17	30349558	ENSG00000185158	LRRC37B	N	Y	N	N	Nonsynonymous
chr17	30551705	ENSG00000126858	RHOT1	N	N	N	Y	Nonsynonymous
chr17	30796123	ENSG00000108671	PSMD11	Y	N	N	N	Nonsynonymous
chr17	31065339	ENSG00000176658	MYO1D	N	Y	N	N	Nonsynonymous
chr17	33319658	ENSG00000005156	LIG3	N	N	N	Y	Nonsynonymous
chr17	34863751	ENSG00000141140	MYO19	N	N	Y	N	Nonsynonymous
chr17	34913054	ENSG00000005955	GGNBP2	Y	N	N	N	Nonsynonymous
chr17	34937804	ENSG00000005955	GGNBP2	N	N	Y	N	Nonsynonymous
chr17	34945759	ENSG00000005955	GGNBP2	Y	N	N	N	Nonsynonymous
chr17	35836980	ENSG00000108264	TADA2A	N	N	Y	N	Nonsynonymous
chr17	35872506	ENSG00000161326	DUSP14	N	Y	N	N	Nonsynonymous
chr17	38137272	ENSG00000108344	PSMD3	N	N	Y	N	Nonsynonymous
chr17	3845961	ENSG00000074370	ATP2A3	Y	N	N	N	Nonsynonymous
chr17	38512308	ENSG00000131759	RARA	N	Y	N	N	Nonsynonymous
chr17	40630545	ENSG00000033627	ATP6V0A1	N	N	N	Y	Nonsynonymous
chr17	40695254	ENSG00000108784	NAGLU	N	N	N	Y	Nonsynonymous
chr17	40825541	ENSG00000068137	PLEKHH3	N	N	Y	N	Nonsynonymous
chr17	41170763	ENSG00000108828	VAT1	N	N	Y	N	Nonsynonymous
chr17	42084028	ENSG00000161653	NAGS	N	N	N	Y	Nonsynonymous
chr17	42931985	ENSG00000108883	EFTUD2	N	Y	N	N	Nonsynonymous
chr17	43190876	ENSG00000161714	PLCD3	N	Y	N	N	Nonsynonymous
chr17	43227340	ENSG00000186834	HEXIM1	N	N	N	Y	Nonsynonymous
chr17	44248305	ENSG00000120071	KIAA1267	N	N	Y	N	Nonsynonymous
chr17	45015980	ENSG00000108433	GOSR2	N	N	N	Y	Nonsynonymous
chr17	45016004	ENSG00000108433	GOSR2	N	N	Y	N	Nonsynonymous
chr17	45216189	ENSG00000004897	CDC27	N	N	Y	N	Nonsynonymous
chr17	45730145	ENSG00000108424	KPNB1	N	N	Y	N	Nonsynonymous
chr17	4700790	ENSG00000142507	PSMB6	N	N	N	Y	Nonsynonymous
chr17	47394497	ENSG00000198740	ZNF652	N	N	N	Y	Nonsynonymous
chr17	47785157	ENSG00000121073	SLC35B1	N	Y	Y	N	Nonsynonymous
chr17	4841853	ENSG00000108528	SLC25A11	Y	N	N	N	Nonsynonymous
chr17	4842102	ENSG00000108528	SLC25A11	N	N	N	Y	Nonsynonymous
chr17	48433562	ENSG00000015532	XYLT2	Y	N	N	N	Nonsynonymous
chr17	48797113	ENSG00000108848	LUC7L3	N	N	N	Y	Nonsynonymous
chr17	48940866	ENSG00000141232	TOB1	Y	N	N	N	Nonsynonymous
chr17	5280503	ENSG00000029725	RABEP1	N	N	Y	N	Nonsynonymous
chr17	53398111	ENSG00000108924	HLF	N	N	N	Y	Nonsynonymous
chr17	54559745	ENSG00000153930	ANKFN1	N	N	Y	N	Nonsynonymous
chr17	54940131	ENSG00000153933	DGKE	N	Y	N	N	Nonsynonymous
chr17	55183425	ENSG00000121057	AKAP1	N	N	Y	N	Nonsynonymous
chr17	56581746	ENSG00000108389	MTMR4	N	N	Y	N	Nonsynonymous
chr17	60028236	ENSG00000108510	MED13	Y	N	N	N	Nonsynonymous
chr17	60032813	ENSG00000108510	MED13	N	Y	N	N	Nonsynonymous
chr17	60039057	ENSG00000108510	MED13	N	N	Y	N	Nonsynonymous
chr17	60040156	ENSG00000108510	MED13	N	N	Y	N	Nonsynonymous
chr17	60059905	ENSG00000108510	MED13	N	Y	N	N	Nonsynonymous
chr17	60130011	ENSG00000108510	MED13	N	Y	N	N	Nonsynonymous
chr17	61685251	ENSG00000136463	TACO1	Y	N	N	N	Nonsynonymous
chr17	61769662	ENSG00000198909	MAP3K3	N	N	N	Y	Nonsynonymous
chr17	61890743	ENSG00000198231	DDX42	N	N	Y	N	Nonsynonymous
chr17	62290498	ENSG00000136478	TEX2	N	N	Y	N	Nonsynonymous
chr17	62518855	ENSG00000257066	CEP95	N	Y	N	N	Nonsynonymous
chr17	65722629	ENSG00000130935	NOL11	N	N	N	Y	Nonsynonymous
chr17	70117884	ENSG00000125398	SOX9	N	Y	N	N	Nonsynonymous
chr17	73261812	ENSG00000125445	MRPS7	Y	N	N	N	Nonsynonymous
chr17	73498761	ENSG00000177303	CASKIN2	N	N	Y	N	Nonsynonymous
chr17	73518105	ENSG00000182173	TSEN54	N	Y	N	N	Nonsynonymous
chr17	73518294	ENSG00000182173	TSEN54	N	Y	N	N	Nonsynonymous
chr17	7365883	ENSG00000174282	ZBTB4	N	Y	N	N	Nonsynonymous
chr17	7367020	ENSG00000174282	ZBTB4	N	N	Y	N	Nonsynonymous
chr17	73702527	ENSG00000161526	SAP30BP	Y	N	N	N	Nonsynonymous
chr17	74468834	ENSG00000129667	RHBDF2	N	N	N	Y	Nonsynonymous
chr17	7577571	ENSG00000141510	TP53	N	N	Y	N	Nonsynonymous
chr17	76082641	ENSG00000078687	TNRC6C	N	Y	N	N	Nonsynonymous
chr17	76100798	ENSG00000078687	TNRC6C	N	N	Y	N	Nonsynonymous
chr17	7755617	ENSG00000132510	KDM6B	N	Y	N	N	Nonsynonymous
chr17	78078812	ENSG00000171298	GAA	Y	N	N	N	Nonsynonymous
chr17	78092067	ENSG00000171298	GAA	Y	N	N	N	Nonsynonymous
chr17	78185974	ENSG00000181523	SGSH	Y	N	N	N	Nonsynonymous
chr17	78319575	ENSG00000173821	RNF213	N	N	Y	N	Nonsynonymous
chr17	79220793	ENSG00000157637	SLC38A10	Y	N	N	N	Nonsynonymous
chr17	79256067	ENSG00000157637	SLC38A10	Y	N	N	N	Nonsynonymous
chr17	79637391	ENSG00000185298	CCDC137	N	N	N	Y	Nonsynonymous
chr17	79769608	ENSG00000215644	GCGR	N	Y	N	N	Nonsynonymous
chr17	80011773	ENSG00000169727	GPS1	Y	N	N	N	Nonsynonymous
chr17	80042118	ENSG00000169710	FASN	N	Y	N	N	Nonsynonymous
chr17	80049388	ENSG00000169710	FASN	Y	N	N	N	Nonsynonymous
chr17	80049399	ENSG00000169710	FASN	Y	N	N	N	Nonsynonymous
chr17	80159554	ENSG00000176155	CCDC57	N	Y	N	N	Nonsynonymous
chr17	80195225	ENSG00000141526	SLC16A3	N	N	N	Y	Nonsynonymous
chr18	12329620	ENSG00000141385	AFG3L2	Y	N	N	N	Nonsynonymous
chr18	18586448	ENSG00000067900	ROCK1	N	N	N	Y	Nonsynonymous
chr18	18622599	ENSG00000067900	ROCK1	N	N	N	Y	Nonsynonymous
chr18	25532160	ENSG00000170558	CDH2	N	N	Y	N	Nonsynonymous
chr18	25591871	ENSG00000170558	CDH2	N	Y	N	N	Nonsynonymous
chr18	34335202	ENSG00000134775	FHOD3	N	Y	N	N	Nonsynonymous
chr18	347089	ENSG00000158270	COLEC12	N	N	N	Y	Nonsynonymous
chr18	42531090	ENSG00000152217	SETBP1	N	N	Y	N	Nonsynonymous
chr18	47107871	ENSG00000101670	LIPG	N	Y	N	N	Nonsynonymous
chr18	47810381	ENSG00000154832	CXXC1	N	N	Y	N	Nonsynonymous
chr18	48444538	ENSG00000082212	ME2	N	Y	N	N	Nonsynonymous
chr18	48703786	ENSG00000176624	MEX3C	N	N	Y	N	Nonsynonymous
chr18	56651423	ENSG00000074657	ZNF532	N	Y	N	N	Nonsynonymous
chr18	61654438	ENSG00000166401	SERPINB8	N	N	Y	N	Nonsynonymous
chr18	74092042	ENSG00000101493	ZNF516	N	N	N	Y	Nonsynonymous
chr18	8825772	ENSG00000168502	KIAA0802	N	N	N	Y	Nonsynonymous
chr18	9255060	ENSG00000101745	ANKRD12	Y	N	N	N	Nonsynonymous
chr18	9256079	ENSG00000101745	ANKRD12	Y	N	N	N	Nonsynonymous
chr19	10610075	ENSG00000079999	KEAP1	N	N	Y	N	Nonsynonymous
chr19	10671906	ENSG00000129347	KRI1	N	N	Y	N	Nonsynonymous
chr19	1073267	ENSG00000180448	HMHA1	N	N	N	Y	Nonsynonymous
chr19	11485485	ENSG00000173928	C19orf39	Y	N	N	N	Nonsynonymous
chr19	11517440	ENSG00000205517	RGL3	N	N	N	Y	Nonsynonymous
chr19	1207022	ENSG00000118046	STK11	N	N	Y	N	Nonsynonymous
chr19	12817543	ENSG00000105576	TNPO2	N	Y	N	N	Nonsynonymous
chr19	13041081	ENSG00000179115	FARSA	N	N	Y	N	Nonsynonymous
chr19	13135868	ENSG00000008441	NFIX	N	Y	N	N	Nonsynonymous
chr19	13136064	ENSG00000008441	NFIX	N	N	N	Y	Nonsynonymous
chr19	13216124	ENSG00000104907	TRMT1	Y	N	N	N	Nonsynonymous
chr19	14017272	ENSG00000132024	CC2D1A	Y	N	N	N	Nonsynonymous
chr19	14070011	ENSG00000132017	DCAF15	N	Y	N	N	Nonsynonymous
chr19	14164807	ENSG00000187867	PALM3	N	Y	N	N	Nonsynonymous
chr19	14552113	ENSG00000123143	PKN1	N	N	Y	N	Nonsynonymous
chr19	15224715	ENSG00000105137	SYDE1	N	N	Y	N	Nonsynonymous
chr19	15276695	ENSG00000074181	NOTCH3	N	N	Y	N	Nonsynonymous
chr19	15276704	ENSG00000074181	NOTCH3	N	N	Y	N	Nonsynonymous
chr19	15276742	ENSG00000074181	NOTCH3	N	Y	N	N	Nonsynonymous
chr19	15383807	ENSG00000141867	BRD4	Y	N	N	N	Nonsynonymous
chr19	16620628	ENSG00000105072	C19orf44	N	N	N	Y	Nonsynonymous
chr19	16678916	ENSG00000127526	SLC35E1	N	N	Y	N	Nonsynonymous
chr19	16976319	ENSG00000127511	SIN3B	N	Y	N	N	Nonsynonymous
chr19	17417120	ENSG00000130312	MRPL34	N	N	Y	N	Nonsynonymous
chr19	17516188	ENSG00000130303	BST2	Y	N	N	N	Nonsynonymous
chr19	17608177	ENSG00000130304	SLC27A1	N	N	N	Y	Nonsynonymous
chr19	17688848	ENSG00000130309	GLT25D1	N	N	Y	N	Nonsynonymous
chr19	17838149	ENSG00000130479	MAP1S	N	N	Y	N	Nonsynonymous
chr19	17946845	ENSG00000105639	JAK3	N	N	N	Y	Nonsynonymous
chr19	18499230	ENSG00000130513	GDF15	N	Y	N	N	Nonsynonymous
chr19	19135640	ENSG00000064607	SUGP2	N	N	Y	N	Nonsynonymous
chr19	21300293	ENSG00000160352	ZNF714	N	N	Y	N	Nonsynonymous
chr19	21720628	ENSG00000197013	ZNF429	N	N	N	Y	Nonsynonymous
chr19	23542448	ENSG00000167232	ZNF91	N	N	N	Y	Nonsynonymous
chr19	23836394	ENSG00000197372	ZNF675	N	N	N	Y	Nonsynonymous
chr19	24310281	ENSG00000213096	ZNF254	N	Y	N	N	Nonsynonymous
chr19	24310576	ENSG00000213096	ZNF254	N	N	Y	N	Nonsynonymous
chr19	2917043	ENSG00000171970	ZNF57	N	Y	N	N	Nonsynonymous
chr19	33792387	ENSG00000245848	CEBPA	N	N	N	Y	Nonsynonymous
chr19	34685423	ENSG00000105216	LSM14A	Y	N	N	N	Nonsynonymous
chr19	36223243	ENSG00000105663	AD000671.1	N	Y	N	N	Nonsynonymous
chr19	36236029	ENSG00000161265	U2AF1L4	N	Y	N	N	Nonsynonymous
chr19	36303354	ENSG00000250799	PRODH2	N	Y	N	N	Nonsynonymous
chr19	36435579	ENSG00000126243	LRFN3	N	N	N	Y	Nonsynonymous
chr19	3751281	ENSG00000011132	APBA3	Y	N	N	N	Nonsynonymous
chr19	37976069	ENSG00000171827	ZNF570	N	N	Y	N	Nonsynonymous
chr19	38782641	ENSG00000167642	SPINT2	N	Y	N	N	Nonsynonymous
chr19	39207846	ENSG00000130402	ACTN4	Y	N	N	N	Nonsynonymous
chr19	39215140	ENSG00000130402	ACTN4	N	N	Y	N	Nonsynonymous
chr19	39664554	ENSG00000130669	PAK4	N	N	N	Y	Nonsynonymous
chr19	39868174	ENSG00000179134	SAMD4B	Y	N	N	N	Nonsynonymous
chr19	4013045	ENSG00000105229	PIAS4	N	N	N	Y	Nonsynonymous
chr19	40357666	ENSG00000090920	FCGBP	N	Y	N	N	Nonsynonymous
chr19	40711876	ENSG00000130758	MAP3K10	N	N	Y	N	Nonsynonymous
chr19	40711960	ENSG00000130758	MAP3K10	N	Y	N	N	Nonsynonymous
chr19	40929214	ENSG00000197019	SERTAD1	N	N	N	Y	Nonsynonymous
chr19	41265410	ENSG00000077312	SNRPA	Y	N	N	N	Nonsynonymous
chr19	42408241	ENSG00000076928	ARHGEF1	Y	N	N	N	Nonsynonymous
chr19	42584546	ENSG00000105732	ZNF574	N	N	Y	N	Nonsynonymous
chr19	4361739	ENSG00000141985	SH3GL1	Y	N	N	N	Nonsynonymous
chr19	44015657	ENSG00000105755	ETHE1	N	N	N	Y	Nonsynonymous
chr19	44351623	ENSG00000167637	ZNF283	N	N	Y	N	Nonsynonymous
chr19	44377806	ENSG00000176222	ZNF404	N	Y	N	N	Nonsynonymous
chr19	44515242	ENSG00000159882	ZNF230	N	Y	N	N	Nonsynonymous
chr19	44740072	ENSG00000131115	ZNF227	N	N	N	Y	Nonsynonymous
chr19	4475530	ENSG00000167674	AC011498.1	Y	N	N	N	Nonsynonymous
chr19	44792734	ENSG00000159917	ZNF235	N	N	Y	N	Nonsynonymous
chr19	4493715	ENSG00000167674	AC011498.1	N	Y	N	N	Nonsynonymous
chr19	45368884	ENSG00000130202	PVRL2	N	N	N	Y	Nonsynonymous
chr19	45375160	ENSG00000130202	PVRL2	Y	N	N	N	Nonsynonymous
chr19	45575189	ENSG00000170684	ZNF296	N	Y	N	N	Nonsynonymous
chr19	45575291	ENSG00000170684	ZNF296	N	N	N	Y	Nonsynonymous
chr19	45645396	ENSG00000104866	LRRC68	N	N	N	Y	Nonsynonymous
chr19	45774751	ENSG00000007047	MARK4	N	N	Y	N	Nonsynonymous
chr19	46269721	ENSG00000177045	SIX5	N	Y	N	N	Nonsynonymous
chr19	46388517	ENSG00000170604	IRF2BP1	N	N	Y	N	Nonsynonymous
chr19	47181763	ENSG00000105287	PRKD2	N	N	N	Y	Nonsynonymous
chr19	47181808	ENSG00000105287	PRKD2	Y	N	N	N	Nonsynonymous
chr19	47422273	ENSG00000160007	GRLF1	Y	N	N	N	Nonsynonymous
chr19	47422403	ENSG00000160007	GRLF1	N	Y	N	N	Nonsynonymous
chr19	4816326	ENSG00000127666	TICAM1	Y	N	N	N	Nonsynonymous
chr19	48229394	ENSG00000024422	EHD2	Y	N	N	N	Nonsynonymous
chr19	48607884	ENSG00000105499	PLA2G4C	N	Y	N	N	Nonsynonymous
chr19	48977474	ENSG00000105443	CYTH2	Y	N	N	N	Nonsynonymous
chr19	49134163	ENSG00000105516	DBP	N	Y	N	N	Nonsynonymous
chr19	49377526	ENSG00000087074	PPP1R15A	N	Y	N	N	Nonsynonymous
chr19	49611253	ENSG00000104852	SNRNP70	N	N	N	Y	Nonsynonymous
chr19	49621199	ENSG00000104863	LIN7B	N	N	N	Y	Nonsynonymous
chr19	50285838	ENSG00000196961	AP2A1	Y	N	N	N	Nonsynonymous
chr19	5047592	ENSG00000127663	KDM4B	N	N	Y	N	Nonsynonymous
chr19	50548895	ENSG00000142528	ZNF473	N	Y	N	N	Nonsynonymous
chr19	50550037	ENSG00000142528	ZNF473	N	N	Y	N	Nonsynonymous
chr19	507683	ENSG00000141933	C19orf20	N	N	N	Y	Nonsynonymous
chr19	51228614	ENSG00000105472	CLEC11A	N	N	N	Y	Nonsynonymous
chr19	5144088	ENSG00000127663	KDM4B	N	Y	N	N	Nonsynonymous
chr19	52794197	ENSG00000196214	ZNF766	N	N	Y	N	Nonsynonymous
chr19	53571782	ENSG00000170949	ZNF160	N	Y	N	N	Nonsynonymous
chr19	54659659	ENSG00000105617	LENG1	N	N	Y	N	Nonsynonymous
chr19	55789155	ENSG00000133265	HSPBP1	N	Y	N	N	Nonsynonymous
chr19	5587342	ENSG00000130254	SAFB2	N	N	Y	N	Nonsynonymous
chr19	56154064	ENSG00000213015	ZNF580	N	Y	N	N	Nonsynonymous
chr19	56179881	ENSG00000063244	U2AF2	Y	N	N	N	Nonsynonymous
chr19	58058397	ENSG00000251369	AC003682.1	N	N	N	Y	Nonsynonymous
chr19	58198355	ENSG00000204519	ZNF551	N	N	Y	N	Nonsynonymous
chr19	58370995	ENSG00000198466	ZNF587	N	N	Y	N	Nonsynonymous
chr19	58724053	ENSG00000171606	ZNF274	N	N	N	Y	Nonsynonymous
chr19	58928998	ENSG00000171574	ZNF584	N	N	N	Y	Nonsynonymous
chr19	59022194	ENSG00000083807	SLC27A5	N	Y	N	N	Nonsynonymous
chr19	629960	ENSG00000099821	POLRMT	N	N	Y	N	Nonsynonymous
chr19	630102	ENSG00000099821	POLRMT	N	N	Y	N	Nonsynonymous
chr19	6442151	ENSG00000125648	SLC25A23	N	N	N	Y	Nonsynonymous
chr19	6467814	ENSG00000205744	DENND1C	N	N	N	Y	Nonsynonymous
chr19	7083440	ENSG00000130544	ZNF557	N	Y	N	N	Nonsynonymous
chr19	7584515	ENSG00000198816	ZNF358	N	N	N	Y	Nonsynonymous
chr19	7585266	ENSG00000198816	ZNF358	Y	N	N	N	Nonsynonymous
chr19	7605070	ENSG00000032444	PNPLA6	N	N	N	Y	Nonsynonymous
chr19	7685238	ENSG00000076924	XAB2	N	N	Y	N	Nonsynonymous
chr19	7692261	ENSG00000076924	XAB2	N	N	Y	N	Nonsynonymous
chr19	7963780	ENSG00000171017	LRRC8E	N	N	Y	N	Nonsynonymous
chr19	8429418	ENSG00000167772	ANGPTL4	Y	N	N	N	Nonsynonymous
chr19	8616640	ENSG00000142347	MYO1F	N	N	N	Y	Nonsynonymous
chr19	9271560	ENSG00000130803	ZNF317	N	N	Y	N	Nonsynonymous
chr19	9677024	ENSG00000197961	ZNF121	N	N	Y	N	Nonsynonymous
chr19	9721981	ENSG00000171469	ZNF561	N	N	N	Y	Nonsynonymous
chr19	984458	ENSG00000065268	WDR18	N	N	Y	N	Nonsynonymous
chr2	101192940	ENSG00000115539	PDCL3	N	Y	N	N	Nonsynonymous
chr2	10126323	ENSG00000134317	GRHL1	N	Y	N	N	Nonsynonymous
chr2	101604587	ENSG00000170485	NPAS2	Y	N	N	N	Nonsynonymous
chr2	101666864	ENSG00000204634	TBC1D8	N	N	Y	N	Nonsynonymous
chr2	102503664	ENSG00000071054	MAP4K4	Y	N	N	N	Nonsynonymous
chr2	109384200	ENSG00000153201	RANBP2	N	Y	N	N	Nonsynonymous
chr2	110015240	ENSG00000172985	SH3RF3	N	N	N	Y	Nonsynonymous
chr2	112578978	ENSG00000153107	ANAPC1	N	N	Y	N	Nonsynonymous
chr2	112732956	ENSG00000153208	MERTK	N	N	Y	N	Nonsynonymous
chr2	113331207	ENSG00000125630	POLR1B	N	N	Y	N	Nonsynonymous
chr2	114699847	ENSG00000115091	ACTR3	N	N	N	Y	Nonsynonymous
chr2	120438648	ENSG00000144120	TMEM177	N	Y	N	N	Nonsynonymous
chr2	122106257	ENSG00000074054	CLASP1	N	N	N	Y	Nonsynonymous
chr2	122145427	ENSG00000074054	CLASP1	Y	N	N	N	Nonsynonymous
chr2	128065239	ENSG00000169967	MAP3K2	N	N	Y	N	Nonsynonymous
chr2	128075791	ENSG00000169967	MAP3K2	N	N	Y	N	Nonsynonymous
chr2	128522468	ENSG00000136709	WDR33	N	N	Y	N	Nonsynonymous
chr2	131099511	ENSG00000136710	CCDC115	N	Y	N	N	Nonsynonymous
chr2	131813156	ENSG00000152102	FAM168B	N	Y	N	N	Nonsynonymous
chr2	136872806	ENSG00000121966	CXCR4	N	N	Y	N	Nonsynonymous
chr2	136873313	ENSG00000121966	CXCR4	N	Y	N	N	Nonsynonymous
chr2	149227429	ENSG00000204406	MBD5	N	N	Y	N	Nonsynonymous
chr2	149447863	ENSG00000135999	EPC2	N	Y	N	N	Nonsynonymous
chr2	152127321	ENSG00000123609	NMI	Y	N	N	N	Nonsynonymous
chr2	158622501	ENSG00000115170	ACVR1	N	Y	N	N	Nonsynonymous
chr2	159490629	ENSG00000144283	PKP4	N	Y	N	N	Nonsynonymous
chr2	159519563	ENSG00000144283	PKP4	N	Y	N	N	Nonsynonymous
chr2	164466090	ENSG00000182263	FIGN	Y	N	N	N	Nonsynonymous
chr2	1652066	ENSG00000130508	PXDN	N	N	Y	N	Nonsynonymous
chr2	1652484	ENSG00000130508	PXDN	N	N	Y	N	Nonsynonymous
chr2	165586455	ENSG00000082438	COBLL1	N	Y	N	N	Nonsynonymous
chr2	170428351	ENSG00000138399	FASTKD1	N	Y	N	N	Nonsynonymous
chr2	174819902	ENSG00000172845	SP3	Y	N	N	N	Nonsynonymous
chr2	175268919	ENSG00000144306	SCRN3	N	N	N	Y	Nonsynonymous
chr2	175614878	ENSG00000138435	CHRNA1	N	Y	N	N	Nonsynonymous
chr2	17846788	ENSG00000163029	SMC6	N	N	Y	N	Nonsynonymous
chr2	183094800	ENSG00000115252	PDE1A	N	N	Y	N	Nonsynonymous
chr2	183730933	ENSG00000162998	FRZB	Y	N	N	N	Nonsynonymous
chr2	183790511	ENSG00000061676	NCKAP1	Y	N	N	N	Nonsynonymous
chr2	187364992	ENSG00000065548	ZC3H15	N	Y	N	N	Nonsynonymous
chr2	187373442	ENSG00000065548	ZC3H15	Y	N	N	N	Nonsynonymous
chr2	189899720	ENSG00000204262	COL5A2	N	Y	N	N	Nonsynonymous
chr2	192250676	ENSG00000128641	MYO1B	Y	N	N	N	Nonsynonymous
chr2	198571279	ENSG00000247626	MARS2	N	Y	N	N	Nonsynonymous
chr2	200790552	ENSG00000178074	C2orf69	N	Y	N	N	Nonsynonymous
chr2	202025569	ENSG00000003402	CFLAR	N	Y	N	N	Nonsynonymous
chr2	202149666	ENSG00000064012	CASP8	N	N	Y	N	Nonsynonymous
chr2	202625883	ENSG00000003393	ALS2	N	Y	N	N	Nonsynonymous
chr2	204161611	ENSG00000119004	CYP20A1	N	N	N	Y	Nonsynonymous
chr2	204161623	ENSG00000119004	CYP20A1	Y	N	N	N	Nonsynonymous
chr2	206608122	ENSG00000118257	NRP2	N	Y	N	N	Nonsynonymous
chr2	210594939	ENSG00000078018	MAP2	N	N	Y	N	Nonsynonymous
chr2	211454869	ENSG00000021826	CPS1	N	Y	N	N	Nonsynonymous
chr2	21235047	ENSG00000084674	APOB	Y	N	N	N	Nonsynonymous
chr2	217300157	ENSG00000138375	SMARCAL1	N	Y	N	N	Nonsynonymous
chr2	217559254	ENSG00000115461	IGFBP5	Y	N	N	N	Nonsynonymous
chr2	218682673	ENSG00000079308	TNS1	N	N	N	Y	Nonsynonymous
chr2	218712489	ENSG00000079308	TNS1	N	Y	N	N	Nonsynonymous
chr2	219268087	ENSG00000144579	CTDSP1	Y	N	N	N	Nonsynonymous
chr2	219525911	ENSG00000074582	BCS1L	N	N	Y	N	Nonsynonymous
chr2	219738391	ENSG00000115596	WNT6	N	N	Y	N	Nonsynonymous
chr2	220045851	ENSG00000144567	FAM134A	N	N	N	Y	Nonsynonymous
chr2	220075475	ENSG00000115657	ABCB6	N	Y	N	N	Nonsynonymous
chr2	220251438	ENSG00000123992	DNPEP	N	N	N	Y	Nonsynonymous
chr2	220406651	ENSG00000123989	CHPF	Y	N	N	N	Nonsynonymous
chr2	223806321	ENSG00000123983	ACSL3	Y	N	N	N	Nonsynonymous
chr2	230643186	ENSG00000153827	TRIP12	N	N	Y	N	Nonsynonymous
chr2	230656716	ENSG00000153827	TRIP12	N	N	Y	N	Nonsynonymous
chr2	230668343	ENSG00000153827	TRIP12	N	Y	N	N	Nonsynonymous
chr2	230670505	ENSG00000153827	TRIP12	N	N	Y	N	Nonsynonymous
chr2	231334743	ENSG00000067066	SP100	Y	N	N	N	Nonsynonymous
chr2	232081465	ENSG00000135931	ARMC9	N	N	Y	N	Nonsynonymous
chr2	235950296	ENSG00000130147	SH3BP4	N	N	N	Y	Nonsynonymous
chr2	239180018	ENSG00000132326	PER2	N	Y	N	N	Nonsynonymous
chr2	241401862	ENSG00000063660	GPC1	N	N	Y	N	Nonsynonymous
chr2	241835254	ENSG00000172478	C2orf54	N	N	Y	N	Nonsynonymous
chr2	242181986	ENSG00000115677	HDLBP	N	N	N	Y	Nonsynonymous
chr2	242276891	ENSG00000168385	SEPT2	N	Y	N	N	Nonsynonymous
chr2	242276915	ENSG00000168385	SEPT2	Y	N	N	N	Nonsynonymous
chr2	24480908	ENSG00000198399	ITSN2	N	N	N	Y	Nonsynonymous
chr2	24964826	ENSG00000084676	NCOA1	N	N	Y	N	Nonsynonymous
chr2	27305586	ENSG00000138080	EMILIN1	Y	N	N	N	Nonsynonymous
chr2	27448690	ENSG00000084774	CAD	N	N	Y	N	Nonsynonymous
chr2	27600710	ENSG00000163795	ZNF513	N	N	Y	N	Nonsynonymous
chr2	27887141	ENSG00000163798	SLC4A1AP	N	N	Y	N	Nonsynonymous
chr2	32445332	ENSG00000152683	SLC30A6	N	Y	N	N	Nonsynonymous
chr2	33810630	ENSG00000119812	FAM98A	N	N	N	Y	Nonsynonymous
chr2	37208793	ENSG00000008869	HEATR5B	N	Y	N	N	Nonsynonymous
chr2	38908526	ENSG00000143891	GALM	N	N	Y	N	Nonsynonymous
chr2	38908572	ENSG00000143891	GALM	N	N	Y	N	Nonsynonymous
chr2	39029914	ENSG00000163214	DHX57	N	Y	N	N	Nonsynonymous
chr2	39222364	ENSG00000115904	SOS1	N	N	N	Y	Nonsynonymous
chr2	39499502	ENSG00000011566	MAP4K3	N	Y	N	N	Nonsynonymous
chr2	44100938	ENSG00000143921	ABCG8	Y	N	N	N	Nonsynonymous
chr2	44128594	ENSG00000138095	LRPPRC	Y	N	N	N	Nonsynonymous
chr2	46574097	ENSG00000116016	EPAS1	Y	N	N	N	Nonsynonymous
chr2	46608817	ENSG00000116016	EPAS1	N	N	N	Y	Nonsynonymous
chr2	46739614	ENSG00000250565	ATP6V1E2	N	N	N	Y	Nonsynonymous
chr2	48018220	ENSG00000116062	MSH6	N	N	N	Y	Nonsynonymous
chr2	48026385	ENSG00000116062	MSH6	N	N	Y	N	Nonsynonymous
chr2	48030810	ENSG00000116062	MSH6	N	N	N	Y	Nonsynonymous
chr2	54851985	ENSG00000115306	SPTBN1	Y	N	N	N	Nonsynonymous
chr2	54856158	ENSG00000115306	SPTBN1	N	N	N	Y	Nonsynonymous
chr2	61417483	ENSG00000115464	USP34	N	Y	N	N	Nonsynonymous
chr2	61441438	ENSG00000115464	USP34	N	N	Y	N	Nonsynonymous
chr2	61720117	ENSG00000082898	XPO1	N	N	N	Y	Nonsynonymous
chr2	64796288	ENSG00000119844	AFTPH	N	N	Y	N	Nonsynonymous
chr2	65299052	ENSG00000011523	CEP68	N	N	N	Y	Nonsynonymous
chr2	70504388	ENSG00000116005	PCYOX1	Y	N	N	N	Nonsynonymous
chr2	71351571	ENSG00000124370	MCEE	N	Y	N	N	Nonsynonymous
chr2	74386260	ENSG00000114978	MOBKL1B	N	N	Y	N	Nonsynonymous
chr2	74386294	ENSG00000114978	MOBKL1B	N	N	Y	N	Nonsynonymous
chr2	74761798	ENSG00000115318	LOXL3	Y	N	N	N	Nonsynonymous
chr2	85598274	ENSG00000115459	ELMOD3	N	Y	N	N	Nonsynonymous
chr2	85628718	ENSG00000042493	CAPG	N	N	N	Y	Nonsynonymous
chr2	85779648	ENSG00000115486	GGCX	N	Y	N	N	Nonsynonymous
chr2	86691245	ENSG00000115548	KDM3A	N	Y	N	N	Nonsynonymous
chr2	96076743	ENSG00000115042	FAHD2A	N	N	N	Y	Nonsynonymous
chr2	96947618	ENSG00000144028	SNRNP200	N	N	Y	N	Nonsynonymous
chr2	97530704	ENSG00000168758	SEMA4C	Y	N	N	N	Nonsynonymous
chr2	98392382	ENSG00000075568	TMEM131	N	Y	N	N	Nonsynonymous
chr20	13695584	ENSG00000089048	ESF1	Y	N	N	N	Nonsynonymous
chr20	18296024	ENSG00000125846	ZNF133	N	N	Y	N	Nonsynonymous
chr20	20585986	ENSG00000188559	RALGAPA2	N	N	Y	N	Nonsynonymous
chr20	25273079	ENSG00000100994	PYGB	N	N	Y	N	Nonsynonymous
chr20	25434255	ENSG00000101004	NINL	N	Y	N	N	Nonsynonymous
chr20	25656221	ENSG00000130684	ZNF337	Y	N	N	N	Nonsynonymous
chr20	2641136	ENSG00000101365	IDH3B	N	N	N	Y	Nonsynonymous
chr20	2777010	ENSG00000088882	CPXM1	N	N	Y	N	Nonsynonymous
chr20	2819669	ENSG00000132635	FAM113A	N	N	N	Y	Nonsynonymous
chr20	30371532	ENSG00000088325	TPX2	N	Y	N	N	Nonsynonymous
chr20	30897919	ENSG00000101350	KIF3B	Y	N	N	N	Nonsynonymous
chr20	31024425	ENSG00000171456	ASXL1	Y	N	N	N	Nonsynonymous
chr20	31041131	ENSG00000197183	C20orf112	N	N	Y	N	Nonsynonymous
chr20	3146990	ENSG00000088899	RP5-1187M17.10	N	N	N	Y	Nonsynonymous
chr20	32264629	ENSG00000101412	E2F1	N	N	Y	N	Nonsynonymous
chr20	32664934	ENSG00000125970	RALY	Y	N	N	N	Nonsynonymous
chr20	33764575	ENSG00000101000	PROCR	N	N	N	Y	Nonsynonymous
chr20	34090248	ENSG00000126001	CEP250	N	Y	N	N	Nonsynonymous
chr20	34099373	ENSG00000126001	CEP250	N	N	Y	N	Nonsynonymous
chr20	34502002	ENSG00000025293	PHF20	N	Y	N	N	Nonsynonymous
chr20	3564667	ENSG00000088812	ATRN	N	Y	N	N	Nonsynonymous
chr20	39316636	ENSG00000204103	MAFB	Y	N	N	N	Nonsynonymous
chr20	39750722	ENSG00000198900	TOP1	N	N	N	Y	Nonsynonymous
chr20	39833527	ENSG00000174306	ZHX3	N	N	N	Y	Nonsynonymous
chr20	42315568	ENSG00000101057	MYBL2	N	N	Y	N	Nonsynonymous
chr20	43583825	ENSG00000025772	TOMM34	N	Y	N	N	Nonsynonymous
chr20	44477233	ENSG00000101473	ACOT8	Y	N	N	N	Nonsynonymous
chr20	44642872	ENSG00000100985	MMP9	N	Y	N	N	Nonsynonymous
chr20	44691200	ENSG00000124160	NCOA5	N	Y	N	N	Nonsynonymous
chr20	45192158	ENSG00000158296	SLC13A3	N	N	N	Y	Nonsynonymous
chr20	45354602	ENSG00000197496	SLC2A10	N	N	N	Y	Nonsynonymous
chr20	45875182	ENSG00000101040	ZMYND8	N	Y	N	N	Nonsynonymous
chr20	45891121	ENSG00000101040	ZMYND8	N	N	N	Y	Nonsynonymous
chr20	46365476	ENSG00000196562	SULF2	Y	N	N	N	Nonsynonymous
chr20	50803402	ENSG00000020256	ZFP64	N	N	N	Y	Nonsynonymous
chr20	52192732	ENSG00000171940	ZNF217	N	N	Y	N	Nonsynonymous
chr20	52192877	ENSG00000171940	ZNF217	N	N	Y	N	Nonsynonymous
chr20	54945598	ENSG00000087586	AURKA	N	Y	N	N	Nonsynonymous
chr20	6065873	ENSG00000101311	FERMT1	N	N	N	Y	Nonsynonymous
chr20	60776124	ENSG00000101181	GTPBP5	N	Y	N	N	Nonsynonymous
chr20	60854341	ENSG00000130703	OSBPL2	Y	N	N	N	Nonsynonymous
chr20	60888165	ENSG00000130702	LAMA5	N	N	Y	N	Nonsynonymous
chr20	61525478	ENSG00000101191	DIDO1	N	Y	N	N	Nonsynonymous
chr20	61538591	ENSG00000101191	DIDO1	N	Y	N	N	Nonsynonymous
chr20	61834020	ENSG00000149658	YTHDF1	N	N	N	Y	Nonsynonymous
chr20	62194898	ENSG00000130589	RP4-697K14.7	N	N	N	Y	Nonsynonymous
chr21	17177482	ENSG00000155313	USP25	N	N	Y	N	Nonsynonymous
chr21	17236656	ENSG00000155313	USP25	N	N	Y	N	Nonsynonymous
chr21	18966520	ENSG00000154640	BTG3	N	N	Y	N	Nonsynonymous
chr21	28210190	ENSG00000154734	ADAMTS1	Y	N	N	N	Nonsynonymous
chr21	28217191	ENSG00000154734	ADAMTS1	N	N	Y	N	Nonsynonymous
chr21	30380364	ENSG00000156253	RWDD2B	N	N	Y	N	Nonsynonymous
chr21	34924240	ENSG00000159140	SON	Y	N	N	N	Nonsynonymous
chr21	34925123	ENSG00000159140	SON	N	N	Y	N	Nonsynonymous
chr21	34927307	ENSG00000159140	SON	Y	N	N	N	Nonsynonymous
chr21	34931982	ENSG00000159140	SON	N	N	N	Y	Nonsynonymous
chr21	35169810	ENSG00000205726	ITSN1	N	N	N	Y	Nonsynonymous
chr21	35183503	ENSG00000205726	ITSN1	N	Y	N	N	Nonsynonymous
chr21	35276288	ENSG00000241837	ATP5O	N	N	N	Y	Nonsynonymous
chr21	36164516	ENSG00000159216	RUNX1	N	N	N	Y	Nonsynonymous
chr21	37653867	ENSG00000142197	DOPEY2	N	N	N	Y	Nonsynonymous
chr21	40555285	ENSG00000183527	PSMG1	N	N	Y	N	Nonsynonymous
chr21	42729105	ENSG00000183844	FAM3B	N	N	N	Y	Nonsynonymous
chr21	42830534	ENSG00000157601	MX1	Y	N	N	N	Nonsynonymous
chr21	43176815	ENSG00000183421	RIPK4	N	N	Y	N	Nonsynonymous
chr21	43319412	ENSG00000157617	C2CD2	N	N	Y	N	Nonsynonymous
chr21	43411131	ENSG00000173276	ZNF295	N	Y	N	N	Nonsynonymous
chr21	45656890	ENSG00000160223	ICOSLG	N	Y	N	N	Nonsynonymous
chr21	47423483	ENSG00000142156	COL6A1	N	Y	N	N	Nonsynonymous
chr21	47574116	ENSG00000160282	FTCD	N	N	N	Y	Nonsynonymous
chr21	47717543	ENSG00000182362	YBEY	N	N	Y	N	Nonsynonymous
chr21	47832832	ENSG00000160299	PCNT	N	Y	N	N	Nonsynonymous
chr21	48069629	ENSG00000160310	PRMT2	N	Y	N	N	Nonsynonymous
chr22	19511560	ENSG00000184113	CLDN5	N	N	Y	N	Nonsynonymous
chr22	20940896	ENSG00000099917	MED15	Y	N	N	N	Nonsynonymous
chr22	21213430	ENSG00000099940	SNAP29	N	N	N	Y	Nonsynonymous
chr22	21998278	ENSG00000128228	SDF2L1	Y	N	N	N	Nonsynonymous
chr22	24487737	ENSG00000099991	CABIN1	N	Y	N	N	Nonsynonymous
chr22	24622156	ENSG00000099998	GGT5	Y	N	N	N	Nonsynonymous
chr22	24916392	ENSG00000100024	UPB1	N	Y	N	N	Nonsynonymous
chr22	25435063	ENSG00000197077	KIAA1671	N	Y	N	N	Nonsynonymous
chr22	26892777	ENSG00000100109	TFIP11	N	N	N	Y	Nonsynonymous
chr22	29704557	ENSG00000185340	GAS2L1	N	N	Y	N	Nonsynonymous
chr22	30689974	ENSG00000248751	RP1-130H16.18	N	Y	N	N	Nonsynonymous
chr22	30737754	ENSG00000099995	SF3A1	Y	N	N	N	Nonsynonymous
chr22	31663807	ENSG00000182541	LIMK2	N	Y	N	N	Nonsynonymous
chr22	31829927	ENSG00000185721	DRG1	Y	N	N	N	Nonsynonymous
chr22	33670435	ENSG00000133424	LARGE	N	N	Y	N	Nonsynonymous
chr22	36914890	ENSG00000100353	EIF3D	Y	N	N	N	Nonsynonymous
chr22	37455419	ENSG00000100379	KCTD17	N	Y	N	N	Nonsynonymous
chr22	37499275	ENSG00000187045	TMPRSS6	Y	N	N	N	Nonsynonymous
chr22	38208944	ENSG00000100116	GCAT	Y	N	N	N	Nonsynonymous
chr22	39078337	ENSG00000100216	TOMM22	Y	N	N	N	Nonsynonymous
chr22	39134625	ENSG00000100242	SUN2	N	Y	N	N	Nonsynonymous
chr22	39413944	ENSG00000244509	APOBEC3C	N	N	Y	N	Nonsynonymous
chr22	39711447	ENSG00000100316	RPL3	Y	Y	Y	Y	Nonsynonymous
chr22	41572432	ENSG00000100393	EP300	N	Y	N	N	Nonsynonymous
chr22	41623275	ENSG00000100395	L3MBTL2	Y	N	N	N	Nonsynonymous
chr22	41742090	ENSG00000100403	ZC3H7B	N	N	N	Y	Nonsynonymous
chr22	41745230	ENSG00000100403	ZC3H7B	N	N	Y	N	Nonsynonymous
chr22	41863549	ENSG00000100410	PHF5A	Y	N	N	N	Nonsynonymous
chr22	42300918	ENSG00000198911	SREBF2	N	N	N	Y	Nonsynonymous
chr22	43575745	ENSG00000100304	TTLL12	N	N	N	Y	Nonsynonymous
chr22	44585074	ENSG00000138964	PARVG	N	N	N	Y	Nonsynonymous
chr22	45601728	ENSG00000100364	KIAA0930	N	N	Y	N	Nonsynonymous
chr22	47189605	ENSG00000054611	TBC1D22A	N	N	N	Y	Nonsynonymous
chr22	50279218	ENSG00000100426	ZBED4	N	Y	N	N	Nonsynonymous
chr22	50657259	ENSG00000128159	TUBGCP6	N	Y	N	N	Nonsynonymous
chr22	50682497	ENSG00000128159	TUBGCP6	N	N	N	Y	Nonsynonymous
chr22	50720350	ENSG00000196576	PLXNB2	N	Y	N	N	Nonsynonymous
chr22	50728138	ENSG00000196576	PLXNB2	N	N	Y	N	Nonsynonymous
chr22	50728520	ENSG00000196576	PLXNB2	N	N	Y	N	Nonsynonymous
chr22	50845175	ENSG00000100239	PPP6R2	Y	N	N	N	Nonsynonymous
chr22	50900270	ENSG00000100241	SBF1	N	N	N	Y	Nonsynonymous
chr22	50921113	ENSG00000128165	ADM2	N	Y	N	N	Nonsynonymous
chr22	50944793	ENSG00000100258	LMF2	Y	N	N	N	Nonsynonymous
chr22	50961568	ENSG00000025770	NCAPH2	Y	N	N	N	Nonsynonymous
chr22	51169689	ENSG00000251322	SHANK3	N	N	N	Y	Nonsynonymous
chr22	51183171	ENSG00000100312	ACR	N	N	N	Y	Nonsynonymous
chr3	101086821	ENSG00000138468	SENP7	N	N	Y	N	Nonsynonymous
chr3	101284269	ENSG00000174173	RG9MTD1	N	N	Y	N	Nonsynonymous
chr3	10254961	ENSG00000134070	IRAK2	N	Y	N	N	Nonsynonymous
chr3	10384588	ENSG00000157087	ATP2B2	Y	N	N	N	Nonsynonymous
chr3	11067210	ENSG00000157103	SLC6A1	N	Y	N	N	Nonsynonymous
chr3	11400008	ENSG00000197548	ATG7	N	N	Y	N	Nonsynonymous
chr3	122274797	ENSG00000138496	PARP9	N	Y	N	N	Nonsynonymous
chr3	124567209	ENSG00000082781	ITGB5	N	N	N	Y	Nonsynonymous
chr3	124732408	ENSG00000173706	HEG1	N	N	N	Y	Nonsynonymous
chr3	124807174	ENSG00000221955	SLC12A8	N	Y	N	N	Nonsynonymous
chr3	125855671	ENSG00000144908	ALDH1L1	N	N	N	Y	Nonsynonymous
chr3	126185077	ENSG00000070476	ZXDC	N	N	Y	N	Nonsynonymous
chr3	127413887	ENSG00000074416	MGLL	N	N	N	Y	Nonsynonymous
chr3	129152041	ENSG00000129071	MBD4	N	N	Y	N	Nonsynonymous
chr3	129196962	ENSG00000163913	IFT122	N	N	Y	N	Nonsynonymous
chr3	129218852	ENSG00000163913	IFT122	N	N	Y	N	Nonsynonymous
chr3	129305030	ENSG00000004399	PLXND1	N	N	Y	N	Nonsynonymous
chr3	130712848	ENSG00000017260	ATP2C1	N	N	Y	N	Nonsynonymous
chr3	132207229	ENSG00000138246	DNAJC13	N	N	N	Y	Nonsynonymous
chr3	132211309	ENSG00000138246	DNAJC13	N	Y	N	N	Nonsynonymous
chr3	13417875	ENSG00000132182	NUP210	N	Y	N	N	Nonsynonymous
chr3	134911608	ENSG00000154928	EPHB1	N	N	N	Y	Nonsynonymous
chr3	135870619	ENSG00000174579	MSL2	Y	N	N	N	Nonsynonymous
chr3	135870970	ENSG00000174579	MSL2	Y	N	N	N	Nonsynonymous
chr3	136068118	ENSG00000118007	STAG1	N	Y	N	N	Nonsynonymous
chr3	13612917	ENSG00000163520	FBLN2	N	N	N	Y	Nonsynonymous
chr3	13679243	ENSG00000163520	FBLN2	N	Y	N	N	Nonsynonymous
chr3	141161626	ENSG00000177311	ZBTB38	N	N	Y	N	Nonsynonymous
chr3	142266684	ENSG00000175054	ATR	N	N	Y	N	Nonsynonymous
chr3	142681741	ENSG00000188582	PAQR9	N	Y	N	N	Nonsynonymous
chr3	148601474	ENSG00000163751	CPA3	N	N	Y	N	Nonsynonymous
chr3	148858871	ENSG00000163755	HPS3	N	Y	N	N	Nonsynonymous
chr3	150127248	ENSG00000196428	TSC22D2	N	Y	N	N	Nonsynonymous
chr3	15455602	ENSG00000206562	METTL6	N	Y	N	N	Nonsynonymous
chr3	155571200	ENSG00000169359	SLC33A1	N	N	Y	N	Nonsynonymous
chr3	15624443	ENSG00000131373	HACL1	N	Y	N	N	Nonsynonymous
chr3	156396134	ENSG00000163659	TIPARP	N	N	Y	N	Nonsynonymous
chr3	15685841	ENSG00000169814	BTD	N	N	Y	N	Nonsynonymous
chr3	156877725	ENSG00000163660	CCNL1	Y	N	N	N	Nonsynonymous
chr3	171320995	ENSG00000075651	PLD1	N	Y	N	N	Nonsynonymous
chr3	179051373	ENSG00000121864	ZNF639	N	Y	N	N	Nonsynonymous
chr3	183397038	ENSG00000114796	KLHL24	N	N	N	Y	Nonsynonymous
chr3	183883998	ENSG00000161202	DVL3	N	N	N	Y	Nonsynonymous
chr3	184021507	ENSG00000175166	PSMD2	N	N	Y	N	Nonsynonymous
chr3	184039177	ENSG00000114867	EIF4G1	Y	N	N	N	Nonsynonymous
chr3	196199043	ENSG00000163961	RNF168	N	Y	N	N	Nonsynonymous
chr3	196387310	ENSG00000174004	LRRC33	N	N	N	Y	Nonsynonymous
chr3	196771530	ENSG00000075711	DLG1	Y	N	N	N	Nonsynonymous
chr3	196842867	ENSG00000075711	DLG1	N	N	N	Y	Nonsynonymous
chr3	197239021	ENSG00000161267	BDH1	N	N	Y	N	Nonsynonymous
chr3	20193868	ENSG00000114166	KAT2B	N	N	N	Y	Nonsynonymous
chr3	25665902	ENSG00000077097	TOP2B	N	N	N	Y	Nonsynonymous
chr3	25781124	ENSG00000151092	NGLY1	N	N	N	Y	Nonsynonymous
chr3	36570418	ENSG00000144681	STAC	N	Y	N	N	Nonsynonymous
chr3	36587734	ENSG00000144681	STAC	N	N	Y	N	Nonsynonymous
chr3	37366747	ENSG00000144674	GOLGA4	N	Y	N	N	Nonsynonymous
chr3	39433425	ENSG00000144659	SLC25A38	Y	N	N	N	Nonsynonymous
chr3	42674252	ENSG00000114857	NKTR	N	Y	N	N	Nonsynonymous
chr3	42678487	ENSG00000114857	NKTR	N	N	Y	N	Nonsynonymous
chr3	42678820	ENSG00000114857	NKTR	N	Y	N	N	Nonsynonymous
chr3	43122472	ENSG00000144647	C3orf39	N	N	Y	N	Nonsynonymous
chr3	45718534	ENSG00000144791	LIMD1	N	Y	N	N	Nonsynonymous
chr3	47371477	ENSG00000114648	KLHL18	N	Y	N	N	Nonsynonymous
chr3	47452737	ENSG00000076201	PTPN23	N	N	N	Y	Nonsynonymous
chr3	47453116	ENSG00000076201	PTPN23	N	N	Y	N	Nonsynonymous
chr3	47455791	ENSG00000114650	SCAP	Y	N	N	N	Nonsynonymous
chr3	47619099	ENSG00000114646	CSPG5	N	N	Y	N	Nonsynonymous
chr3	47703936	ENSG00000173473	SMARCC1	N	Y	N	N	Nonsynonymous
chr3	47882385	ENSG00000132153	DHX30	N	N	N	Y	Nonsynonymous
chr3	47913471	ENSG00000047849	MAP4	N	N	N	Y	Nonsynonymous
chr3	48538659	ENSG00000164054	SHISA5	N	N	N	Y	Nonsynonymous
chr3	48669194	ENSG00000225697	SLC26A6	N	N	N	Y	Nonsynonymous
chr3	48712038	ENSG00000213672	NCKIPSD	N	N	Y	N	Nonsynonymous
chr3	48725772	ENSG00000068745	IP6K2	N	N	Y	N	Nonsynonymous
chr3	49137518	ENSG00000172053	QARS	Y	N	N	N	Nonsynonymous
chr3	49155139	ENSG00000172046	USP19	N	Y	N	N	Nonsynonymous
chr3	49167286	ENSG00000172037	LAMB2	Y	N	N	N	Nonsynonymous
chr3	49764702	ENSG00000176095	IP6K1	N	N	N	Y	Nonsynonymous
chr3	49846856	ENSG00000182179	UBA7	Y	N	N	N	Nonsynonymous
chr3	49846862	ENSG00000182179	UBA7	N	N	Y	N	Nonsynonymous
chr3	50223751	ENSG00000001617	SEMA3F	N	Y	N	N	Nonsynonymous
chr3	50327644	ENSG00000214706	IFRD2	N	N	Y	N	Nonsynonymous
chr3	50363809	ENSG00000114383	TUSC2	N	Y	Y	Y	Nonsynonymous
chr3	51430522	ENSG00000179837	RBM15B	N	N	N	Y	Nonsynonymous
chr3	51968735	ENSG00000114767	RRP9	N	Y	N	N	Nonsynonymous
chr3	51980275	ENSG00000041880	PARP3	N	Y	N	N	Nonsynonymous
chr3	52794893	ENSG00000114904	NEK4	N	N	Y	N	Nonsynonymous
chr3	53853036	ENSG00000016391	CHDH	N	N	Y	N	Nonsynonymous
chr3	55513499	ENSG00000114251	WNT5A	N	Y	N	N	Nonsynonymous
chr3	58129298	ENSG00000136068	FLNB	N	Y	N	N	Nonsynonymous
chr3	58486937	ENSG00000168301	KCTD6	N	N	Y	N	Nonsynonymous
chr3	66436656	ENSG00000144749	LRIG1	N	Y	N	N	Nonsynonymous
chr3	88205387	ENSG00000179021	C3orf38	N	N	N	Y	Nonsynonymous
chr3	9426297	ENSG00000134077	THUMPD3	Y	N	N	N	Nonsynonymous
chr3	9490233	ENSG00000168137	SETD5	N	Y	N	N	Nonsynonymous
chr3	9780758	ENSG00000156983	BRPF1	N	N	Y	N	Nonsynonymous
chr3	9833119	ENSG00000171148	TADA3	N	Y	N	N	Nonsynonymous
chr4	106197286	ENSG00000168769	TET2	N	N	Y	N	Nonsynonymous
chr4	108935637	ENSG00000138796	HADH	N	N	N	Y	Nonsynonymous
chr4	110610642	ENSG00000138794	CASP6	N	N	Y	N	Nonsynonymous
chr4	111431455	ENSG00000138792	ENPEP	N	Y	N	N	Nonsynonymous
chr4	123192447	ENSG00000138688	KIAA1109	Y	N	N	N	Nonsynonymous
chr4	123260437	ENSG00000138688	KIAA1109	Y	N	N	N	Nonsynonymous
chr4	125591693	ENSG00000151458	ANKRD50	N	Y	N	N	Nonsynonymous
chr4	13602174	ENSG00000038219	BOD1L	Y	N	N	N	Nonsynonymous
chr4	13605444	ENSG00000038219	BOD1L	N	N	Y	N	Nonsynonymous
chr4	13605884	ENSG00000038219	BOD1L	Y	N	N	N	Nonsynonymous
chr4	13606241	ENSG00000038219	BOD1L	N	Y	N	N	Nonsynonymous
chr4	141315052	ENSG00000153132	CLGN	N	N	Y	N	Nonsynonymous
chr4	146041275	ENSG00000164163	ABCE1	N	N	Y	N	Nonsynonymous
chr4	146468037	ENSG00000170365	SMAD1	N	N	Y	N	Nonsynonymous
chr4	152096459	ENSG00000109686	SH3D19	N	N	N	Y	Nonsynonymous
chr4	16164949	ENSG00000169762	TAPT1	N	Y	N	N	Nonsynonymous
chr4	166403448	ENSG00000109472	CPE	N	N	Y	N	Nonsynonymous
chr4	17513639	ENSG00000151552	QDPR	Y	N	N	N	Nonsynonymous
chr4	17513651	ENSG00000151552	QDPR	N	N	N	Y	Nonsynonymous
chr4	17625252	ENSG00000118579	MED28	N	N	N	Y	Nonsynonymous
chr4	184432094	ENSG00000168556	ING2	N	Y	N	N	Nonsynonymous
chr4	185637779	ENSG00000151725	MLF1IP	N	Y	N	N	Nonsynonymous
chr4	187130077	ENSG00000145476	CYP4V2	Y	N	N	N	Nonsynonymous
chr4	22390022	ENSG00000152990	GPR125	N	N	N	Y	Nonsynonymous
chr4	2242587	ENSG00000214367	HAUS3	N	Y	N	N	Nonsynonymous
chr4	25256755	ENSG00000038210	PI4K2B	N	N	N	Y	Nonsynonymous
chr4	25849058	ENSG00000091490	SEL1L3	N	N	N	Y	Nonsynonymous
chr4	25849271	ENSG00000091490	SEL1L3	N	N	Y	N	Nonsynonymous
chr4	27004588	ENSG00000109689	STIM2	N	Y	N	N	Nonsynonymous
chr4	3117859	ENSG00000197386	HTT	N	N	N	Y	Nonsynonymous
chr4	3231725	ENSG00000197386	HTT	N	N	Y	N	Nonsynonymous
chr4	37851869	ENSG00000169299	PGM2	N	N	Y	N	Nonsynonymous
chr4	39083638	ENSG00000109790	KLHL5	Y	N	N	N	Nonsynonymous
chr4	39448129	ENSG00000134962	KLB	N	N	Y	N	Nonsynonymous
chr4	40428066	ENSG00000163694	RBM47	N	N	N	Y	Nonsynonymous
chr4	40440524	ENSG00000163694	RBM47	N	N	N	Y	Nonsynonymous
chr4	42065043	ENSG00000014824	SLC30A9	N	N	Y	N	Nonsynonymous
chr4	47560029	ENSG00000145246	ATP10D	N	Y	N	N	Nonsynonymous
chr4	47645231	ENSG00000145244	CORIN	N	Y	N	N	Nonsynonymous
chr4	48563492	ENSG00000075539	FRYL	N	N	N	Y	Nonsynonymous
chr4	54231356	ENSG00000184178	SCFD2	N	N	Y	N	Nonsynonymous
chr4	57889645	ENSG00000047315	POLR2B	N	N	N	Y	Nonsynonymous
chr4	6600014	ENSG00000013288	MAN2B2	N	Y	N	N	Nonsynonymous
chr4	7056451	ENSG00000173011	TADA2B	N	N	N	Y	Nonsynonymous
chr4	71554412	ENSG00000132467	UTP3	N	N	N	Y	Nonsynonymous
chr4	73968197	ENSG00000132466	ANKRD17	N	Y	N	N	Nonsynonymous
chr4	74318294	ENSG00000081051	AFP	Y	N	N	N	Nonsynonymous
chr4	76842188	ENSG00000138744	NAAA	Y	N	N	N	Nonsynonymous
chr4	77676149	ENSG00000138771	SHROOM3	N	N	N	Y	Nonsynonymous
chr4	77926845	ENSG00000138758	SEPT11	N	N	N	Y	Nonsynonymous
chr4	77969483	ENSG00000118816	CCNI	N	N	N	Y	Nonsynonymous
chr4	861129	ENSG00000178950	GAK	N	N	N	Y	Nonsynonymous
chr4	88415648	ENSG00000152583	SPARCL1	N	N	N	Y	Nonsynonymous
chr4	88964392	ENSG00000118762	PKD2	N	N	Y	N	Nonsynonymous
chr5	108672995	ENSG00000198961	PJA2	N	N	Y	N	Nonsynonymous
chr5	108714525	ENSG00000198961	PJA2	N	N	N	Y	Nonsynonymous
chr5	115815925	ENSG00000092421	SEMA6A	N	N	N	Y	Nonsynonymous
chr5	118835160	ENSG00000133835	HSD17B4	N	N	N	Y	Nonsynonymous
chr5	126154784	ENSG00000113368	LMNB1	N	N	Y	N	Nonsynonymous
chr5	132232678	ENSG00000072364	AFF4	N	N	N	Y	Nonsynonymous
chr5	132234015	ENSG00000072364	AFF4	Y	N	N	N	Nonsynonymous
chr5	133901892	ENSG00000043143	PHF15	N	N	Y	N	Nonsynonymous
chr5	134229314	ENSG00000113621	TXNDC15	N	Y	N	N	Nonsynonymous
chr5	134364565	ENSG00000069011	PITX1	N	N	N	Y	Nonsynonymous
chr5	137289989	ENSG00000031003	FAM13B	N	N	Y	N	Nonsynonymous
chr5	138261021	ENSG00000044115	CTNNA1	Y	N	N	N	Nonsynonymous
chr5	138269534	ENSG00000044115	CTNNA1	Y	N	N	N	Nonsynonymous
chr5	138699560	ENSG00000120727	PAIP2	Y	N	N	N	Nonsynonymous
chr5	140032631	ENSG00000113141	IK	N	N	Y	N	Nonsynonymous
chr5	140604586	ENSG00000120327	PCDHB14	N	Y	N	N	Nonsynonymous
chr5	140698818	ENSG00000178913	TAF7	N	N	N	Y	Nonsynonymous
chr5	140905664	ENSG00000131504	DIAPH1	N	N	N	Y	Nonsynonymous
chr5	141243158	ENSG00000156453	PCDH1	N	N	Y	N	Nonsynonymous
chr5	14330962	ENSG00000038382	TRIO	N	N	Y	N	Nonsynonymous
chr5	14504503	ENSG00000038382	TRIO	N	Y	N	N	Nonsynonymous
chr5	145651221	ENSG00000091009	RBM27	N	Y	N	N	Nonsynonymous
chr5	148637876	ENSG00000173210	ABLIM3	N	Y	N	N	Nonsynonymous
chr5	149497399	ENSG00000113721	PDGFRB	Y	N	N	N	Nonsynonymous
chr5	149503838	ENSG00000113721	PDGFRB	N	N	Y	N	Nonsynonymous
chr5	149915350	ENSG00000070614	NDST1	N	Y	N	N	Nonsynonymous
chr5	1501648	ENSG00000153395	LPCAT1	N	N	Y	N	Nonsynonymous
chr5	156766103	ENSG00000055163	CYFIP2	N	N	N	Y	Nonsynonymous
chr5	159492002	ENSG00000113312	TTC1	N	N	N	Y	Nonsynonymous
chr5	168093516	ENSG00000184347	SLIT3	N	N	Y	N	Nonsynonymous
chr5	169675760	ENSG00000043462	LCP2	N	Y	N	N	Nonsynonymous
chr5	171661258	ENSG00000168246	UBTD2	N	Y	N	N	Nonsynonymous
chr5	172535679	ENSG00000164463	C5orf41	N	N	Y	N	Nonsynonymous
chr5	173382988	ENSG00000113742	CPEB4	N	Y	N	N	Nonsynonymous
chr5	174936147	ENSG00000164466	SFXN1	Y	N	N	N	Nonsynonymous
chr5	175958588	ENSG00000146083	RNF44	N	Y	N	N	Nonsynonymous
chr5	176468188	ENSG00000113761	ZNF346	N	N	N	Y	Nonsynonymous
chr5	176524617	ENSG00000160867	FGFR4	N	N	N	Y	Nonsynonymous
chr5	178553067	ENSG00000087116	ADAMTS2	Y	N	N	N	Nonsynonymous
chr5	178699974	ENSG00000087116	ADAMTS2	Y	N	N	N	Nonsynonymous
chr5	179193662	ENSG00000161021	MAML1	N	Y	N	N	Nonsynonymous
chr5	32404062	ENSG00000056097	ZFR	N	N	Y	N	Nonsynonymous
chr5	35014156	ENSG00000113492	AGXT2	N	Y	N	N	Nonsynonymous
chr5	36265153	ENSG00000164188	RANBP3L	N	Y	N	N	Nonsynonymous
chr5	37299639	ENSG00000113569	NUP155	N	Y	N	N	Nonsynonymous
chr5	39376898	ENSG00000153071	DAB2	N	N	Y	N	Nonsynonymous
chr5	40853418	ENSG00000132357	CARD6	N	N	Y	N	Nonsynonymous
chr5	40947743	ENSG00000112936	C7	N	N	Y	N	Nonsynonymous
chr5	41186205	ENSG00000039537	C6	N	N	N	Y	Nonsynonymous
chr5	41186251	ENSG00000039537	C6	Y	N	N	N	Nonsynonymous
chr5	43298193	ENSG00000112972	HMGCS1	Y	N	N	N	Nonsynonymous
chr5	43298717	ENSG00000112972	HMGCS1	N	N	N	Y	Nonsynonymous
chr5	43656022	ENSG00000112992	NNT	N	Y	N	N	Nonsynonymous
chr5	43659291	ENSG00000112992	NNT	N	N	Y	N	Nonsynonymous
chr5	43659359	ENSG00000112992	NNT	N	N	N	Y	Nonsynonymous
chr5	44815089	ENSG00000112996	MRPS30	N	N	N	Y	Nonsynonymous
chr5	52780942	ENSG00000134363	FST	N	N	N	Y	Nonsynonymous
chr5	60455817	ENSG00000188725	C5orf43	N	N	Y	N	Nonsynonymous
chr5	61659616	ENSG00000068796	KIF2A	N	N	Y	N	Nonsynonymous
chr5	65105510	ENSG00000123213	NLN	N	N	N	Y	Nonsynonymous
chr5	65350096	ENSG00000112851	ERBB2IP	N	N	N	Y	Nonsynonymous
chr5	65458067	ENSG00000153914	SREK1	N	N	Y	N	Nonsynonymous
chr5	6663009	ENSG00000145545	SRD5A1	N	Y	N	N	Nonsynonymous
chr5	71490926	ENSG00000131711	MAP1B	N	N	N	Y	Nonsynonymous
chr5	74880671	ENSG00000122008	POLK	N	Y	N	N	Nonsynonymous
chr5	75969343	ENSG00000145703	IQGAP2	N	Y	N	N	Nonsynonymous
chr5	78280832	ENSG00000113273	ARSB	N	N	Y	N	Nonsynonymous
chr5	78416260	ENSG00000145692	BHMT	N	N	N	Y	Nonsynonymous
chr5	81608569	ENSG00000205464	ATP6AP1L	N	N	Y	N	Nonsynonymous
chr5	82849238	ENSG00000038427	VCAN	N	N	Y	N	Nonsynonymous
chr5	98192195	ENSG00000153922	CHD1	N	N	Y	N	Nonsynonymous
chr6	101296349	ENSG00000112249	ASCC3	N	Y	N	N	Nonsynonymous
chr6	107088284	ENSG00000130348	QRSL1	N	N	Y	N	Nonsynonymous
chr6	109309807	ENSG00000080546	SESN1	N	N	Y	N	Nonsynonymous
chr6	109775382	ENSG00000135596	MICAL1	N	Y	N	N	Nonsynonymous
chr6	110734513	ENSG00000203797	DDO	N	N	N	Y	Nonsynonymous
chr6	111306277	ENSG00000197498	RPF2	Y	N	N	N	Nonsynonymous
chr6	111587574	ENSG00000173214	KIAA1919	N	N	Y	N	Nonsynonymous
chr6	116574230	ENSG00000187189	TSPYL4	N	N	Y	N	Nonsynonymous
chr6	116600100	ENSG00000189241	TSPYL1	Y	N	N	N	Nonsynonymous
chr6	116600301	ENSG00000189241	TSPYL1	N	N	N	Y	Nonsynonymous
chr6	116600704	ENSG00000189241	TSPYL1	N	N	N	Y	Nonsynonymous
chr6	12164675	ENSG00000095951	HIVEP1	Y	N	N	N	Nonsynonymous
chr6	122768290	ENSG00000111897	SERINC1	Y	N	N	N	Nonsynonymous
chr6	123116975	ENSG00000172594	SMPDL3A	Y	N	N	N	Nonsynonymous
chr6	125550314	ENSG00000111907	TPD52L1	Y	N	N	N	Nonsynonymous
chr6	126359923	ENSG00000066651	TRMT11	Y	N	N	N	Nonsynonymous
chr6	128718758	ENSG00000152894	PTPRK	Y	N	N	N	Nonsynonymous
chr6	133004387	ENSG00000112299	VNN1	N	N	N	Y	Nonsynonymous
chr6	133014281	ENSG00000112299	VNN1	N	N	N	Y	Nonsynonymous
chr6	13644870	ENSG00000010017	RANBP9	N	N	Y	N	Nonsynonymous
chr6	136554541	ENSG00000146410	FAM54A	N	Y	N	N	Nonsynonymous
chr6	136597116	ENSG00000029363	BCLAF1	N	N	Y	N	Nonsynonymous
chr6	136913423	ENSG00000197442	MAP3K5	N	Y	N	N	Nonsynonymous
chr6	13711225	ENSG00000010017	RANBP9	N	N	N	Y	Nonsynonymous
chr6	138745507	ENSG00000135540	NHSL1	N	N	Y	N	Nonsynonymous
chr6	138752824	ENSG00000135540	NHSL1	N	N	Y	N	Nonsynonymous
chr6	143081690	ENSG00000010818	HIVEP2	Y	N	N	N	Nonsynonymous
chr6	143093978	ENSG00000010818	HIVEP2	N	N	Y	N	Nonsynonymous
chr6	143825332	ENSG00000001036	FUCA2	N	N	N	Y	Nonsynonymous
chr6	144178982	ENSG00000135521	LTV1	N	N	N	Y	Nonsynonymous
chr6	149699290	ENSG00000055208	TAB2	N	N	Y	N	Nonsynonymous
chr6	151358157	ENSG00000120254	MTHFD1L	N	N	N	Y	Nonsynonymous
chr6	151670543	ENSG00000131016	AKAP12	Y	N	N	N	Nonsynonymous
chr6	151687127	ENSG00000181472	ZBTB2	N	N	Y	N	Nonsynonymous
chr6	151789793	ENSG00000146476	C6orf211	N	N	N	Y	Nonsynonymous
chr6	152443614	ENSG00000131018	SYNE1	Y	N	N	N	Nonsynonymous
chr6	153293521	ENSG00000112029	FBXO5	N	Y	N	N	Nonsynonymous
chr6	15497191	ENSG00000008083	JARID2	N	N	N	Y	Nonsynonymous
chr6	157405961	ENSG00000049618	ARID1B	N	N	N	Y	Nonsynonymous
chr6	157527656	ENSG00000049618	ARID1B	Y	N	N	N	Nonsynonymous
chr6	157528890	ENSG00000049618	ARID1B	N	N	N	Y	Nonsynonymous
chr6	168271133	ENSG00000130396	MLLT4	N	N	N	Y	Nonsynonymous
chr6	169623444	ENSG00000186340	THBS2	N	Y	N	N	Nonsynonymous
chr6	169625356	ENSG00000186340	THBS2	N	N	Y	N	Nonsynonymous
chr6	26459845	ENSG00000112763	BTN2A1	N	N	N	Y	Nonsynonymous
chr6	28093296	ENSG00000196812	ZSCAN16	N	Y	N	N	Nonsynonymous
chr6	28195127	ENSG00000137185	ZNF193	N	N	Y	N	Nonsynonymous
chr6	30166719	ENSG00000234127	TRIM26	N	N	Y	N	Nonsynonymous
chr6	30622564	ENSG00000204560	DHX16	N	N	N	Y	Nonsynonymous
chr6	30653539	ENSG00000146112	KIAA1949	N	Y	N	N	Nonsynonymous
chr6	30672707	ENSG00000137337	MDC1	N	N	N	Y	Nonsynonymous
chr6	30859938	ENSG00000204580	DDR1	N	N	Y	N	Nonsynonymous
chr6	31129427	ENSG00000137310	TCF19	N	N	N	Y	Nonsynonymous
chr6	31129517	ENSG00000137310	TCF19	N	Y	N	N	Nonsynonymous
chr6	31516076	ENSG00000213760	ATP6V1G2	N	Y	N	N	Nonsynonymous
chr6	31931296	ENSG00000204351	SKIV2L	N	N	Y	N	Nonsynonymous
chr6	31936699	ENSG00000204351	SKIV2L	N	N	N	Y	Nonsynonymous
chr6	32009878	ENSG00000168477	TNXB	N	Y	N	N	Nonsynonymous
chr6	32137183	ENSG00000204310	AGPAT1	N	N	N	Y	Nonsynonymous
chr6	32170233	ENSG00000204301	NOTCH4	N	N	N	Y	Nonsynonymous
chr6	3259287	ENSG00000180822	PSMG4	N	N	Y	N	Nonsynonymous
chr6	32803054	ENSG00000204267	TAP2	N	Y	N	N	Nonsynonymous
chr6	32818165	ENSG00000168394	TAP1	N	N	N	Y	Nonsynonymous
chr6	33272148	ENSG00000231925	TAPBP	Y	N	N	N	Nonsynonymous
chr6	33273089	ENSG00000231925	TAPBP	N	N	Y	N	Nonsynonymous
chr6	33288326	ENSG00000204209	DAXX	N	N	N	Y	Nonsynonymous
chr6	33288608	ENSG00000204209	DAXX	N	N	Y	N	Nonsynonymous
chr6	34838714	ENSG00000065060	UHRF1BP1	N	N	Y	N	Nonsynonymous
chr6	350840	ENSG00000112679	DUSP22	N	Y	N	N	Nonsynonymous
chr6	36982736	ENSG00000146192	FGD2	N	Y	N	N	Nonsynonymous
chr6	37138966	ENSG00000137193	PIM1	N	N	N	Y	Nonsynonymous
chr6	39073428	ENSG00000112167	C6orf64	N	Y	N	N	Nonsynonymous
chr6	39864966	ENSG00000146122	DAAM2	N	N	Y	N	Nonsynonymous
chr6	41129290	ENSG00000095970	TREM2	N	N	Y	Y	Nonsynonymous
chr6	41658443	ENSG00000112561	TFEB	N	Y	N	N	Nonsynonymous
chr6	42936076	ENSG00000124587	PEX6	N	N	N	Y	Nonsynonymous
chr6	43006167	ENSG00000044090	CUL7	N	N	Y	N	Nonsynonymous
chr6	43141735	ENSG00000112658	SRF	N	Y	N	N	Nonsynonymous
chr6	43412962	ENSG00000124574	ABCC10	N	Y	N	N	Nonsynonymous
chr6	43582063	ENSG00000170734	POLH	N	Y	N	N	Nonsynonymous
chr6	52141129	ENSG00000112118	MCM3	N	N	Y	N	Nonsynonymous
chr6	52146943	ENSG00000112118	MCM3	N	N	N	Y	Nonsynonymous
chr6	53385705	ENSG00000001084	GCLC	N	N	Y	N	Nonsynonymous
chr6	53784342	ENSG00000137269	LRRC1	N	Y	N	N	Nonsynonymous
chr6	6145957	ENSG00000124491	F13A1	N	Y	N	N	Nonsynonymous
chr6	64416704	ENSG00000118482	PHF3	N	N	Y	N	Nonsynonymous
chr6	72011213	ENSG00000119900	OGFRL1	N	Y	N	N	Nonsynonymous
chr6	7229892	ENSG00000124782	RREB1	N	N	N	Y	Nonsynonymous
chr6	7583925	ENSG00000096696	DSP	N	N	N	Y	Nonsynonymous
chr6	75994215	ENSG00000112697	TMEM30A	N	N	N	Y	Nonsynonymous
chr6	76407216	ENSG00000112701	SENP6	N	N	N	Y	Nonsynonymous
chr6	76564912	ENSG00000196586	MYO6	N	Y	N	N	Nonsynonymous
chr6	76624614	ENSG00000196586	MYO6	N	Y	N	N	Nonsynonymous
chr6	82460126	ENSG00000112773	FAM46A	N	Y	N	N	Nonsynonymous
chr6	86181055	ENSG00000135318	NT5E	N	N	Y	N	Nonsynonymous
chr6	87970766	ENSG00000188994	ZNF292	N	N	Y	Y	Nonsynonymous
chr6	90087498	ENSG00000025039	RRAGD	Y	N	N	N	Nonsynonymous
chr6	90353756	ENSG00000112159	MDN1	N	N	N	Y	Nonsynonymous
chr6	96054018	ENSG00000172469	MANEA	N	N	N	Y	Nonsynonymous
chr7	100732726	ENSG00000169871	TRIM56	N	N	N	Y	Nonsynonymous
chr7	100865914	ENSG00000106400	ZNHIT1	Y	Y	Y	Y	Nonsynonymous
chr7	102110250	ENSG00000161036	LRWD1	N	N	Y	N	Nonsynonymous
chr7	103214614	ENSG00000189056	RELN	N	Y	N	N	Nonsynonymous
chr7	104741968	ENSG00000005483	MLL5	Y	N	N	N	Nonsynonymous
chr7	104758288	ENSG00000135250	SRPK2	N	N	Y	N	Nonsynonymous
chr7	104758304	ENSG00000135250	SRPK2	N	Y	N	N	Nonsynonymous
chr7	107557869	ENSG00000091140	DLD	N	N	Y	N	Nonsynonymous
chr7	107592508	ENSG00000091136	LAMB1	N	N	Y	N	Nonsynonymous
chr7	112407579	ENSG00000146802	TMEM168	N	N	Y	N	Nonsynonymous
chr7	115890288	ENSG00000135269	TES	N	N	N	Y	Nonsynonymous
chr7	120782081	ENSG00000106034	C7orf58	N	Y	N	N	Nonsynonymous
chr7	128588366	ENSG00000128604	IRF5	N	Y	N	N	Nonsynonymous
chr7	128845489	ENSG00000128602	SMO	N	N	N	Y	Nonsynonymous
chr7	131172436	ENSG00000128585	MKLN1	N	Y	N	N	Nonsynonymous
chr7	132973730	ENSG00000131558	EXOC4	Y	N	N	N	Nonsynonymous
chr7	139724448	ENSG00000059378	PARP12	N	N	N	Y	Nonsynonymous
chr7	140534602	ENSG00000157764	BRAF	N	N	Y	N	Nonsynonymous
chr7	143955946	ENSG00000243896	OR2A7	N	Y	N	N	Nonsynonymous
chr7	143955994	ENSG00000243896	OR2A7	N	Y	N	N	Nonsynonymous
chr7	148523670	ENSG00000106462	EZH2	N	Y	N	N	Nonsynonymous
chr7	148709356	ENSG00000155660	PDIA4	Y	N	N	N	Nonsynonymous
chr7	148769366	ENSG00000197362	ZNF786	N	Y	N	N	Nonsynonymous
chr7	148921514	ENSG00000170265	ZNF282	N	Y	N	N	Nonsynonymous
chr7	149129325	ENSG00000196453	ZNF777	N	N	Y	N	Nonsynonymous
chr7	150069030	ENSG00000214022	REPIN1	N	N	Y	N	Nonsynonymous
chr7	150439563	ENSG00000196329	GIMAP5	Y	N	N	N	Nonsynonymous
chr7	150767836	ENSG00000164889	SLC4A2	N	N	Y	N	Nonsynonymous
chr7	150779328	ENSG00000164897	TMUB1	N	N	N	Y	Nonsynonymous
chr7	150779612	ENSG00000164897	TMUB1	Y	N	N	N	Nonsynonymous
chr7	150779630	ENSG00000164897	TMUB1	Y	N	N	N	Nonsynonymous
chr7	1517237	ENSG00000164880	INTS1	N	Y	N	N	Nonsynonymous
chr7	151800282	ENSG00000178234	GALNT11	Y	N	N	N	Nonsynonymous
chr7	151814291	ENSG00000178234	GALNT11	N	N	Y	N	Nonsynonymous
chr7	151860831	ENSG00000055609	MLL3	N	N	Y	N	Nonsynonymous
chr7	155537750	ENSG00000184863	RBM33	N	N	N	Y	Nonsynonymous
chr7	155538031	ENSG00000184863	RBM33	N	N	N	Y	Nonsynonymous
chr7	155599180	ENSG00000164690	SHH	N	Y	N	N	Nonsynonymous
chr7	157046818	ENSG00000009335	UBE3C	N	Y	N	N	Nonsynonymous
chr7	24720029	ENSG00000105926	MPP6	N	N	N	Y	Nonsynonymous
chr7	26766561	ENSG00000005020	SKAP2	N	Y	N	N	Nonsynonymous
chr7	2979443	ENSG00000198286	CARD11	Y	N	N	N	Nonsynonymous
chr7	299907	ENSG00000177706	FAM20C	N	N	Y	N	Nonsynonymous
chr7	30951869	ENSG00000240583	AQP1	N	N	Y	N	Nonsynonymous
chr7	32609667	ENSG00000105778	AVL9	N	N	N	Y	Nonsynonymous
chr7	32909489	ENSG00000170852	KBTBD2	N	Y	N	N	Nonsynonymous
chr7	32909827	ENSG00000170852	KBTBD2	N	N	N	Y	Nonsynonymous
chr7	35673370	ENSG00000122557	HERPUD2	N	Y	N	N	Nonsynonymous
chr7	36489342	ENSG00000011426	ANLN	N	N	N	Y	Nonsynonymous
chr7	44100464	ENSG00000136279	DBNL	N	N	Y	N	Nonsynonymous
chr7	44100473	ENSG00000136279	DBNL	N	N	Y	N	Nonsynonymous
chr7	44151805	ENSG00000106624	AEBP1	N	N	N	Y	Nonsynonymous
chr7	44578790	ENSG00000015520	NPC1L1	N	Y	N	N	Nonsynonymous
chr7	45222907	ENSG00000122679	RAMP3	Y	N	N	N	Nonsynonymous
chr7	50513375	ENSG00000132436	FIGNL1	N	N	N	Y	Nonsynonymous
chr7	51096207	ENSG00000106078	COBL	Y	N	N	N	Nonsynonymous
chr7	55273198	ENSG00000146648	EGFR	N	N	N	Y	Nonsynonymous
chr7	5680861	ENSG00000011275	RNF216	N	N	N	Y	Nonsynonymous
chr7	65445326	ENSG00000169919	GUSB	Y	N	N	N	Nonsynonymous
chr7	6639537	ENSG00000146576	C7orf26	Y	N	N	N	Nonsynonymous
chr7	72718247	ENSG00000130305	NSUN5	N	Y	N	N	Nonsynonymous
chr7	72857132	ENSG00000009954	BAZ1B	N	N	N	Y	Nonsynonymous
chr7	74015382	ENSG00000006704	GTF2IRD1	N	N	Y	N	Nonsynonymous
chr7	74193641	ENSG00000158517	NCF1	Y	N	N	N	Nonsynonymous
chr7	74564230	ENSG00000174428	GTF2IRD2B	N	N	N	Y	Nonsynonymous
chr7	76112325	ENSG00000091073	AC005522.1	N	N	N	Y	Nonsynonymous
chr7	899902	ENSG00000164828	SUN1	N	N	N	Y	Nonsynonymous
chr7	91670059	ENSG00000127914	AKAP9	N	Y	N	N	Nonsynonymous
chr7	91690640	ENSG00000127914	AKAP9	N	Y	N	N	Nonsynonymous
chr7	91691662	ENSG00000127914	AKAP9	N	N	N	Y	Nonsynonymous
chr7	91732022	ENSG00000127914	AKAP9	N	Y	N	N	Nonsynonymous
chr7	92085747	ENSG00000157259	GATAD1	N	Y	N	N	Nonsynonymous
chr7	92120703	ENSG00000127980	PEX1	N	N	N	Y	Nonsynonymous
chr7	92164198	ENSG00000127993	C7orf64	Y	N	N	N	Nonsynonymous
chr7	92985273	ENSG00000004766	CCDC132	N	N	N	Y	Nonsynonymous
chr7	94228239	ENSG00000127990	SGCE	Y	N	N	N	Nonsynonymous
chr7	97821455	ENSG00000164715	LMTK2	N	N	Y	N	Nonsynonymous
chr7	97822890	ENSG00000164715	LMTK2	N	Y	N	N	Nonsynonymous
chr7	98581914	ENSG00000196367	TRRAP	N	N	N	Y	Nonsynonymous
chr7	99129157	ENSG00000196652	ZKSCAN5	N	N	N	Y	Nonsynonymous
chr7	99693605	ENSG00000166508	MCM7	N	Y	N	N	Nonsynonymous
chr7	99754568	ENSG00000146826	C7orf43	N	N	Y	N	Nonsynonymous
chr8	100796680	ENSG00000132549	VPS13B	N	N	Y	N	Nonsynonymous
chr8	100887840	ENSG00000132549	VPS13B	N	N	Y	N	Nonsynonymous
chr8	101541875	ENSG00000186106	ANKRD46	N	N	N	Y	Nonsynonymous
chr8	103662384	ENSG00000155090	KLF10	N	Y	N	N	Nonsynonymous
chr8	104388065	ENSG00000164932	CTHRC1	N	Y	N	N	Nonsynonymous
chr8	104390360	ENSG00000164932	CTHRC1	N	Y	N	N	Nonsynonymous
chr8	104390378	ENSG00000164932	CTHRC1	N	Y	N	N	Nonsynonymous
chr8	105479042	ENSG00000147647	DPYS	N	N	N	Y	Nonsynonymous
chr8	105479059	ENSG00000147647	DPYS	N	N	N	Y	Nonsynonymous
chr8	110308684	ENSG00000120526	NUDCD1	N	Y	N	N	Nonsynonymous
chr8	11683613	ENSG00000079459	FDFT1	Y	N	N	N	Nonsynonymous
chr8	119122972	ENSG00000182197	EXT1	Y	N	N	N	Nonsynonymous
chr8	120118137	ENSG00000184374	COLEC10	Y	N	N	N	Nonsynonymous
chr8	120810019	ENSG00000064313	TAF2	N	Y	N	N	Nonsynonymous
chr8	123965666	ENSG00000178764	ZHX2	N	Y	N	N	Nonsynonymous
chr8	124232460	ENSG00000189376	C8orf76	N	N	N	Y	Nonsynonymous
chr8	127569584	ENSG00000168672	FAM84B	N	N	N	Y	Nonsynonymous
chr8	132958811	ENSG00000132294	EFR3A	N	N	Y	N	Nonsynonymous
chr8	136659303	ENSG00000131773	KHDRBS3	Y	N	N	N	Nonsynonymous
chr8	141813691	ENSG00000169398	PTK2	N	N	N	Y	Nonsynonymous
chr8	144332467	ENSG00000181638	ZFP41	N	N	Y	N	Nonsynonymous
chr8	144590015	ENSG00000014164	ZC3H3	N	N	Y	N	Nonsynonymous
chr8	144620544	ENSG00000014164	ZC3H3	Y	N	N	N	Nonsynonymous
chr8	144697020	ENSG00000104522	TSTA3	Y	N	N	N	Nonsynonymous
chr8	144733628	ENSG00000183309	ZNF623	N	Y	N	N	Nonsynonymous
chr8	144810351	ENSG00000180921	FAM83H	N	N	Y	N	Nonsynonymous
chr8	144998328	ENSG00000178209	PLEC	N	N	Y	N	Nonsynonymous
chr8	145114581	ENSG00000178814	OPLAH	N	N	N	Y	Nonsynonymous
chr8	145235207	ENSG00000179832	HEATR7A	N	N	Y	N	Nonsynonymous
chr8	145246697	ENSG00000179832	HEATR7A	N	N	Y	N	Nonsynonymous
chr8	145580138	ENSG00000182325	FBXL6	N	Y	N	N	Nonsynonymous
chr8	145659038	ENSG00000160949	TONSL	N	N	Y	N	Nonsynonymous
chr8	145698602	ENSG00000167702	KIFC2	N	Y	N	N	Nonsynonymous
chr8	145731700	ENSG00000167701	GPT	N	Y	N	N	Nonsynonymous
chr8	145770736	ENSG00000147799	ARHGAP39	N	N	N	Y	Nonsynonymous
chr8	146076178	ENSG00000170619	COMMD5	Y	N	N	N	Nonsynonymous
chr8	1824803	ENSG00000104728	ARHGEF10	N	N	Y	N	Nonsynonymous
chr8	1876683	ENSG00000104728	ARHGEF10	N	N	Y	N	Nonsynonymous
chr8	19681496	ENSG00000104613	INTS10	N	Y	N	N	Nonsynonymous
chr8	22273759	ENSG00000104635	SLC39A14	Y	N	N	N	Nonsynonymous
chr8	22275210	ENSG00000104635	SLC39A14	Y	N	N	N	Nonsynonymous
chr8	22548914	ENSG00000179388	EGR3	Y	N	N	N	Nonsynonymous
chr8	23225617	ENSG00000134013	LOXL2	N	Y	N	N	Nonsynonymous
chr8	23225619	ENSG00000134013	LOXL2	N	Y	N	N	Nonsynonymous
chr8	26227692	ENSG00000221914	PPP2R2A	N	N	N	Y	Nonsynonymous
chr8	26722259	ENSG00000120907	ADRA1A	N	N	N	Y	Nonsynonymous
chr8	28385238	ENSG00000104290	FZD3	N	Y	N	N	Nonsynonymous
chr8	28974407	ENSG00000197892	KIF13B	N	N	N	Y	Nonsynonymous
chr8	30537044	ENSG00000104687	GSR	N	N	Y	N	Nonsynonymous
chr8	37986415	ENSG00000129691	ASH2L	Y	N	N	N	Nonsynonymous
chr8	38067642	ENSG00000156735	BAG4	N	N	Y	N	Nonsynonymous
chr8	38194918	ENSG00000147548	WHSC1L1	N	Y	N	N	Nonsynonymous
chr8	41789780	ENSG00000083168	MYST3	Y	N	N	N	Nonsynonymous
chr8	41791160	ENSG00000083168	MYST3	N	N	Y	N	Nonsynonymous
chr8	418784	ENSG00000147364	FBXO25	N	N	Y	N	Nonsynonymous
chr8	42287636	ENSG00000168575	SLC20A2	N	N	Y	N	Nonsynonymous
chr8	48352937	ENSG00000164808	KIAA0146	N	Y	N	N	Nonsynonymous
chr8	48801122	ENSG00000253729	PRKDC	N	N	N	Y	Nonsynonymous
chr8	48973358	ENSG00000169139	UBE2V2	Y	N	N	N	Nonsynonymous
chr8	54965291	ENSG00000120992	LYPLA1	N	N	N	Y	Nonsynonymous
chr8	56699062	ENSG00000137574	TGS1	N	N	N	Y	Nonsynonymous
chr8	56737229	ENSG00000137574	TGS1	N	N	N	Y	Nonsynonymous
chr8	56986654	ENSG00000008988	RPS20	Y	Y	Y	Y	Nonsynonymous
chr8	61734403	ENSG00000171316	CHD7	N	Y	N	N	Nonsynonymous
chr8	62430133	ENSG00000198363	ASPH	Y	N	N	N	Nonsynonymous
chr8	67366343	ENSG00000147576	ADHFE1	N	N	N	Y	Nonsynonymous
chr8	67372635	ENSG00000147576	ADHFE1	N	Y	N	N	Nonsynonymous
chr8	68007558	ENSG00000104218	CSPP1	N	N	Y	N	Nonsynonymous
chr8	68044255	ENSG00000104218	CSPP1	N	N	Y	N	Nonsynonymous
chr8	68111203	ENSG00000066777	ARFGEF1	N	N	N	Y	Nonsynonymous
chr8	70551007	ENSG00000137573	SULF1	N	Y	N	N	Nonsynonymous
chr8	71082564	ENSG00000140396	NCOA2	N	N	Y	N	Nonsynonymous
chr8	77768182	ENSG00000091656	ZFHX4	N	Y	N	N	Nonsynonymous
chr8	80915407	ENSG00000147586	MRPS28	N	Y	N	N	Nonsynonymous
chr8	8234025	ENSG00000182319	AC068353.1	N	N	Y	N	Nonsynonymous
chr8	8234182	ENSG00000182319	AC068353.1	N	N	N	Y	Nonsynonymous
chr8	8560269	ENSG00000253958	CLDN23	N	Y	N	N	Nonsynonymous
chr8	86127231	ENSG00000176731	C8orf59	N	Y	N	N	Nonsynonymous
chr8	8887362	ENSG00000104626	ERI1	N	Y	N	N	Nonsynonymous
chr8	90777670	ENSG00000104312	RIPK2	N	N	Y	N	Nonsynonymous
chr8	95504035	ENSG00000164944	KIAA1429	N	N	N	Y	Nonsynonymous
chr8	95539401	ENSG00000164944	KIAA1429	N	N	N	Y	Nonsynonymous
chr8	95893909	ENSG00000175305	CCNE2	N	N	N	Y	Nonsynonymous
chr8	96166627	ENSG00000175895	PLEKHF2	Y	N	N	N	Nonsynonymous
chr9	100245289	ENSG00000196116	TDRD7	N	N	Y	N	Nonsynonymous
chr9	100353653	ENSG00000136842	TMOD1	Y	N	N	N	Nonsynonymous
chr9	100971086	ENSG00000095383	TBC1D2	N	Y	N	N	Nonsynonymous
chr9	100971184	ENSG00000095383	TBC1D2	N	N	N	Y	Nonsynonymous
chr9	106891979	ENSG00000136824	SMC2	N	N	N	Y	Nonsynonymous
chr9	110248140	ENSG00000136826	KLF4	Y	N	N	N	Nonsynonymous
chr9	110248167	ENSG00000136826	KLF4	Y	N	N	N	Nonsynonymous
chr9	110250061	ENSG00000136826	KLF4	N	Y	N	N	Nonsynonymous
chr9	111812623	ENSG00000106771	C9orf5	N	N	Y	N	Nonsynonymous
chr9	111881959	ENSG00000106771	C9orf5	N	N	N	Y	Nonsynonymous
chr9	112900735	ENSG00000241978	AKAP2	N	Y	N	N	Nonsynonymous
chr9	112963295	ENSG00000188959	C9orf152	N	Y	N	N	Nonsynonymous
chr9	114132791	ENSG00000136813	KIAA0368	Y	N	N	N	Nonsynonymous
chr9	114152354	ENSG00000136813	KIAA0368	N	N	N	Y	Nonsynonymous
chr9	115925147	ENSG00000136867	SLC31A2	N	Y	N	N	Nonsynonymous
chr9	117808777	ENSG00000041982	TNC	N	Y	N	N	Nonsynonymous
chr9	117826307	ENSG00000041982	TNC	N	Y	N	N	Nonsynonymous
chr9	123768270	ENSG00000106804	C5	N	N	N	Y	Nonsynonymous
chr9	124088870	ENSG00000148180	GSN	Y	N	N	Y	Nonsynonymous
chr9	124094771	ENSG00000148180	GSN	N	N	N	Y	Nonsynonymous
chr9	124522260	ENSG00000136848	DAB2IP	N	N	Y	N	Nonsynonymous
chr9	127572493	ENSG00000185585	OLFML2A	N	N	N	Y	Nonsynonymous
chr9	12821451	ENSG00000153714	C9orf150	Y	N	N	N	Nonsynonymous
chr9	130206617	ENSG00000196152	ZNF79	N	N	Y	N	Nonsynonymous
chr9	130941433	ENSG00000148337	CIZ1	N	N	Y	N	Nonsynonymous
chr9	131022873	ENSG00000167110	GOLGA2	N	Y	N	N	Nonsynonymous
chr9	131117966	ENSG00000167114	SLC27A4	N	N	Y	N	Nonsynonymous
chr9	131329135	ENSG00000197694	SPTAN1	N	N	Y	N	Nonsynonymous
chr9	131346162	ENSG00000197694	SPTAN1	N	N	Y	N	Nonsynonymous
chr9	131346714	ENSG00000197694	SPTAN1	Y	N	N	N	Nonsynonymous
chr9	131479116	ENSG00000160447	PKN3	N	N	Y	N	Nonsynonymous
chr9	131581368	ENSG00000167136	ENDOG	Y	N	N	N	Nonsynonymous
chr9	131702728	ENSG00000175287	PHYHD1	Y	N	N	N	Nonsynonymous
chr9	131755572	ENSG00000095319	NUP188	N	Y	N	N	Nonsynonymous
chr9	131763895	ENSG00000095319	NUP188	N	N	Y	N	Nonsynonymous
chr9	131893873	ENSG00000119383	PPP2R4	Y	N	N	N	Nonsynonymous
chr9	132590468	ENSG00000136819	C9orf78	N	N	N	Y	Nonsynonymous
chr9	132658203	ENSG00000187239	FNBP1	Y	N	N	N	Nonsynonymous
chr9	133577614	ENSG00000130713	EXOSC2	Y	N	N	N	Nonsynonymous
chr9	134016027	ENSG00000126883	NUP214	N	Y	N	N	Nonsynonymous
chr9	134073181	ENSG00000126883	NUP214	N	N	Y	N	Nonsynonymous
chr9	134073955	ENSG00000126883	NUP214	N	N	N	Y	Nonsynonymous
chr9	135554397	ENSG00000125484	GTF3C4	N	N	Y	N	Nonsynonymous
chr9	135786447	ENSG00000165699	TSC1	N	N	Y	N	Nonsynonymous
chr9	135919227	ENSG00000148308	GTF3C5	N	N	N	Y	Nonsynonymous
chr9	136529026	ENSG00000123453	SARDH	N	N	N	Y	Nonsynonymous
chr9	136529092	ENSG00000123453	SARDH	N	N	N	Y	Nonsynonymous
chr9	137779103	ENSG00000160339	FCN2	Y	N	N	N	Nonsynonymous
chr9	138376489	ENSG00000196422	KIAA0649	N	N	Y	N	Nonsynonymous
chr9	138903805	ENSG00000148411	NACC2	N	Y	N	N	Nonsynonymous
chr9	139256587	ENSG00000213221	DNLZ	N	N	N	Y	Nonsynonymous
chr9	139360767	ENSG00000148396	SEC16A	N	N	N	Y	Nonsynonymous
chr9	139395128	ENSG00000148400	NOTCH1	N	N	N	Y	Nonsynonymous
chr9	139734167	ENSG00000196642	C9orf86	N	N	N	Y	Nonsynonymous
chr9	139909969	ENSG00000107331	ABCA2	N	N	N	Y	Nonsynonymous
chr9	140082335	ENSG00000176248	ANAPC2	N	N	Y	N	Nonsynonymous
chr9	140115110	ENSG00000212864	RNF208	N	N	N	Y	Nonsynonymous
chr9	140357216	ENSG00000130653	PNPLA7	N	Y	N	N	Nonsynonymous
chr9	15474165	ENSG00000164985	PSIP1	N	N	Y	N	Nonsynonymous
chr9	19300222	ENSG00000137145	DENND4C	Y	N	N	N	Nonsynonymous
chr9	2115882	ENSG00000080503	SMARCA2	Y	N	N	N	Nonsynonymous
chr9	2645042	ENSG00000147852	VLDLR	N	N	N	Y	Nonsynonymous
chr9	33295269	ENSG00000086102	NFX1	N	N	Y	N	Nonsynonymous
chr9	34993302	ENSG00000137094	DNAJB5	N	N	Y	N	Nonsynonymous
chr9	34996641	ENSG00000137094	DNAJB5	N	N	N	Y	Nonsynonymous
chr9	35060409	ENSG00000165280	VCP	N	Y	N	N	Nonsynonymous
chr9	35721741	ENSG00000137076	TLN1	Y	N	N	N	Nonsynonymous
chr9	35724871	ENSG00000137076	TLN1	N	N	N	Y	Nonsynonymous
chr9	35737854	ENSG00000070610	GBA2	N	N	N	Y	Nonsynonymous
chr9	36369807	ENSG00000137075	RNF38	Y	N	N	N	Nonsynonymous
chr9	37762009	ENSG00000165275	RG9MTD3	N	N	Y	N	Nonsynonymous
chr9	38396396	ENSG00000137124	ALDH1B1	N	N	Y	N	Nonsynonymous
chr9	5920408	ENSG00000183354	KIAA2026	N	N	N	Y	Nonsynonymous
chr9	74324299	ENSG00000135048	TMEM2	N	N	Y	N	Nonsynonymous
chr9	74345775	ENSG00000135048	TMEM2	N	N	N	Y	Nonsynonymous
chr9	74481854	ENSG00000107362	FAM108B1	N	N	Y	N	Nonsynonymous
chr9	74489743	ENSG00000107362	FAM108B1	N	N	N	Y	Nonsynonymous
chr9	7799544	ENSG00000137038	C9orf123	N	Y	N	N	Nonsynonymous
chr9	84249140	ENSG00000196781	TLE1	N	N	Y	N	Nonsynonymous
chr9	85615161	ENSG00000165105	RASEF	N	N	N	Y	Nonsynonymous
chr9	90321244	ENSG00000196730	DAPK1	Y	N	N	N	Nonsynonymous
chr9	90322080	ENSG00000196730	DAPK1	N	N	Y	N	Nonsynonymous
chrX	107084432	ENSG00000080561	MID2	N	Y	N	N	Nonsynonymous
chrX	107334742	ENSG00000101843	PSMD10	N	Y	N	N	Nonsynonymous
chrX	114883765	ENSG00000102024	PLS3	N	N	N	Y	Nonsynonymous
chrX	118786951	ENSG00000125354	SEPT6	N	N	N	Y	Nonsynonymous
chrX	119005469	ENSG00000125352	RNF113A	Y	N	N	N	Nonsynonymous
chrX	119059256	ENSG00000101882	NKAP	N	Y	N	N	Nonsynonymous
chrX	120181964	ENSG00000182890	GLUD2	N	N	N	Y	Nonsynonymous
chrX	120182943	ENSG00000182890	GLUD2	Y	N	N	N	Nonsynonymous
chrX	12838862	ENSG00000101911	PRPS2	N	Y	N	N	Nonsynonymous
chrX	129162710	ENSG00000085185	BCORL1	N	N	Y	N	Nonsynonymous
chrX	135326840	ENSG00000129680	MAP7D3	N	Y	N	N	Nonsynonymous
chrX	148577971	ENSG00000010404	IDS	N	N	N	Y	Nonsynonymous
chrX	149100852	ENSG00000197021	CXorf40B	Y	N	N	N	Nonsynonymous
chrX	152037508	ENSG00000147383	NSDHL	Y	N	N	N	Nonsynonymous
chrX	153008783	ENSG00000101986	ABCD1	N	N	Y	N	Nonsynonymous
chrX	153042715	ENSG00000198753	PLXNB3	N	N	N	Y	Nonsynonymous
chrX	153175805	ENSG00000089820	ARHGAP4	N	Y	N	N	Nonsynonymous
chrX	153631422	ENSG00000013563	DNASE1L1	N	N	N	Y	Nonsynonymous
chrX	154065896	ENSG00000185010	F8	Y	N	N	N	Nonsynonymous
chrX	30872837	ENSG00000157625	TAB3	N	N	Y	N	Nonsynonymous
chrX	30872997	ENSG00000157625	TAB3	N	N	N	Y	Nonsynonymous
chrX	39916528	ENSG00000183337	BCOR	N	N	Y	N	Nonsynonymous
chrX	41060381	ENSG00000124486	USP9X	Y	N	N	N	Nonsynonymous
chrX	46359914	ENSG00000251192	ZNF674	N	Y	N	N	Nonsynonymous
chrX	47486997	ENSG00000126759	CFP	Y	N	N	N	Nonsynonymous
chrX	48317958	ENSG00000017483	SLC38A5	N	N	Y	N	Nonsynonymous
chrX	48418305	ENSG00000068354	TBC1D25	N	Y	N	N	Nonsynonymous
chrX	48682346	ENSG00000094631	HDAC6	Y	N	N	N	Nonsynonymous
chrX	49022574	ENSG00000017621	MAGIX	N	Y	Y	N	Nonsynonymous
chrX	49106674	ENSG00000101997	CCDC22	Y	N	N	N	Nonsynonymous
chrX	49113972	ENSG00000049768	FOXP3	N	Y	N	N	Nonsynonymous
chrX	51487390	ENSG00000189369	GSPT2	N	Y	N	N	Nonsynonymous
chrX	51638413	ENSG00000179222	MAGED1	N	N	N	Y	Nonsynonymous
chrX	51644715	ENSG00000179222	MAGED1	N	N	N	Y	Nonsynonymous
chrX	53227772	ENSG00000126012	KDM5C	N	Y	N	N	Nonsynonymous
chrX	53439063	ENSG00000072501	SMC1A	N	Y	N	N	Nonsynonymous
chrX	53576302	ENSG00000086758	HUWE1	N	N	Y	N	Nonsynonymous
chrX	56591665	ENSG00000188021	UBQLN2	N	N	Y	N	Nonsynonymous
chrX	56592124	ENSG00000188021	UBQLN2	Y	N	N	N	Nonsynonymous
chrX	65253549	ENSG00000155659	VSIG4	Y	N	N	N	Nonsynonymous
chrX	68058536	ENSG00000090776	EFNB1	N	N	Y	N	Nonsynonymous
chrX	70338617	ENSG00000184634	MED12	N	N	Y	N	Nonsynonymous
chrX	71363299	ENSG00000204131	NHSL2	N	Y	N	N	Nonsynonymous
chrX	76937530	ENSG00000085224	ATRX	N	N	Y	N	Nonsynonymous
chrX	85211201	ENSG00000188419	CHM	N	Y	N	N	Nonsynonymous
