# Supplementary material for: Comprehensive Characterization of the RNA Editomes in Cancer Development and Progression
Source: Front Genet. 2018 Jan 17;8:230. doi: 10.3389/fgene.2017.00230 (PMC5776088; doi:10.3389/fgene.2017.00230)
Supplement: DATA SHEET S2 — The list and detailed description of damaging non-synonymous variants of poly(A)- RNA. [file Data_Sheet_2.XLSX]

## Sheet: Sheet1
Region	Position	gene accession	gene symbol	NL editing	PT editing	IM editing	PTVV editing	anno
chr1	100206445	ENSG00000156869	FRRS1	N	N	Y	N	Nonsynonymous
chr1	101705357	ENSG00000170989	S1PR1	Y	N	N	N	Nonsynonymous
chr1	10318631	ENSG00000054523	KIF1B	N	N	N	Y	Nonsynonymous
chr1	112270205	ENSG00000197852	C1orf183	N	N	Y	N	Nonsynonymous
chr1	11345834	ENSG00000120942	UBIAD1	N	Y	N	N	Nonsynonymous
chr1	11345862	ENSG00000120942	UBIAD1	N	N	Y	N	Nonsynonymous
chr1	113464694	ENSG00000155380	SLC16A1	N	Y	N	N	Nonsynonymous
chr1	118166214	ENSG00000183508	FAM46C	N	N	N	Y	Nonsynonymous
chr1	1192596	ENSG00000160087	UBE2J2	N	N	N	Y	Nonsynonymous
chr1	12638910	ENSG00000162496	DHRS3	N	N	Y	N	Nonsynonymous
chr1	1326224	ENSG00000221978	CCNL2	Y	N	N	N	Nonsynonymous
chr1	145293415	ENSG00000163386	NBPF10	N	N	Y	N	Nonsynonymous
chr1	150418754	ENSG00000163125	RPRD2	N	Y	N	N	Nonsynonymous
chr1	150470109	ENSG00000143374	TARS2	N	N	N	Y	Nonsynonymous
chr1	153921693	ENSG00000160741	CRTC2	N	Y	N	N	Nonsynonymous
chr1	154207204	ENSG00000143569	UBAP2L	N	N	Y	N	Nonsynonymous
chr1	154962911	ENSG00000160688	FLAD1	Y	N	N	N	Nonsynonymous
chr1	155449095	ENSG00000116539	ASH1L	N	N	Y	N	Nonsynonymous
chr1	155450063	ENSG00000116539	ASH1L	N	N	N	Y	Nonsynonymous
chr1	156051667	ENSG00000254726	MEX3A	N	N	N	Y	Nonsynonymous
chr1	156104251	ENSG00000160789	LMNA	N	Y	N	N	Nonsynonymous
chr1	156518227	ENSG00000183856	IQGAP3	N	N	Y	N	Nonsynonymous
chr1	156918129	ENSG00000132694	ARHGEF11	N	Y	N	N	Nonsynonymous
chr1	157095026	ENSG00000117036	ETV3	N	N	N	Y	Nonsynonymous
chr1	159557982	ENSG00000132703	APCS	N	Y	N	N	Nonsynonymous
chr1	160268642	ENSG00000122218	COPA	N	N	Y	N	Nonsynonymous
chr1	160302243	ENSG00000122218	COPA	N	N	N	Y	Nonsynonymous
chr1	161022247	ENSG00000186517	ARHGAP30	N	N	Y	N	Nonsynonymous
chr1	161166004	ENSG00000158859	ADAMTS4	N	Y	N	N	Nonsynonymous
chr1	161789483	ENSG00000118217	ATF6	N	Y	N	N	Nonsynonymous
chr1	162469935	ENSG00000152332	UHMK1	N	Y	N	N	Nonsynonymous
chr1	16260025	ENSG00000065526	SPEN	N	N	Y	N	Nonsynonymous
chr1	164781316	ENSG00000185630	PBX1	N	N	Y	N	Nonsynonymous
chr1	171535489	ENSG00000117523	PRRC2C	Y	N	N	N	Nonsynonymous
chr1	171535501	ENSG00000117523	PRRC2C	N	Y	N	N	Nonsynonymous
chr1	1735974	ENSG00000078369	GNB1	N	N	Y	N	Nonsynonymous
chr1	174200349	ENSG00000152061	RABGAP1L	N	Y	N	N	Nonsynonymous
chr1	200377887	ENSG00000162702	ZNF281	N	N	N	Y	Nonsynonymous
chr1	202698261	ENSG00000117139	KDM5B	N	Y	N	N	Nonsynonymous
chr1	203149727	ENSG00000133048	CHI3L1	N	N	Y	N	Nonsynonymous
chr1	204228532	ENSG00000143850	PLEKHA6	N	N	N	Y	Nonsynonymous
chr1	204400898	ENSG00000133056	PIK3C2B	N	N	N	Y	Nonsynonymous
chr1	205065982	ENSG00000117222	RBBP5	N	N	Y	N	Nonsynonymous
chr1	207085143	ENSG00000162894	FAIM3	N	N	N	Y	Nonsynonymous
chr1	208202313	ENSG00000076356	PLXNA2	N	N	N	Y	Nonsynonymous
chr1	21167433	ENSG00000075151	EIF4G3	N	Y	N	N	Nonsynonymous
chr1	215777530	ENSG00000136636	KCTD3	N	N	N	Y	Nonsynonymous
chr1	217784319	ENSG00000092978	GPATCH2	N	N	Y	N	Nonsynonymous
chr1	220366682	ENSG00000118873	RAB3GAP2	N	N	N	Y	Nonsynonymous
chr1	22181207	ENSG00000142798	HSPG2	N	Y	N	N	Nonsynonymous
chr1	226420250	ENSG00000183814	LIN9	N	Y	N	N	Nonsynonymous
chr1	227171864	ENSG00000163050	ADCK3	N	N	Y	N	Nonsynonymous
chr1	229683405	ENSG00000135776	ABCB10	N	N	N	Y	Nonsynonymous
chr1	235331864	ENSG00000054267	ARID4B	N	Y	N	N	Nonsynonymous
chr1	235920663	ENSG00000143669	LYST	N	N	Y	N	Nonsynonymous
chr1	235922640	ENSG00000143669	LYST	N	N	N	Y	Nonsynonymous
chr1	23885753	ENSG00000117318	ID3	Y	N	N	N	Nonsynonymous
chr1	24124282	ENSG00000117308	GALE	N	N	N	Y	Nonsynonymous
chr1	24995777	ENSG00000133226	SRRM1	Y	N	N	N	Nonsynonymous
chr1	27106399	ENSG00000117713	ARID1A	Y	N	N	N	Nonsynonymous
chr1	27159007	ENSG00000204160	ZDHHC18	Y	N	N	N	Nonsynonymous
chr1	32691897	ENSG00000084623	EIF3I	N	N	Y	N	Nonsynonymous
chr1	33245853	ENSG00000134684	YARS	N	Y	N	N	Nonsynonymous
chr1	3809540	ENSG00000198912	C1orf174	N	N	Y	N	Nonsynonymous
chr1	38260226	ENSG00000185090	MANEAL	N	N	Y	N	Nonsynonymous
chr1	39853266	ENSG00000127603	MACF1	N	N	N	Y	Nonsynonymous
chr1	39893831	ENSG00000127603	MACF1	N	Y	N	N	Nonsynonymous
chr1	43213933	ENSG00000117385	LEPRE1	N	Y	N	N	Nonsynonymous
chr1	45268744	ENSG00000173846	PLK3	N	N	Y	N	Nonsynonymous
chr1	46500430	ENSG00000086015	MAST2	Y	N	N	N	Nonsynonymous
chr1	52803518	ENSG00000157077	ZFYVE9	N	N	Y	N	Nonsynonymous
chr1	52896851	ENSG00000134744	ZCCHC11	N	N	N	Y	Nonsynonymous
chr1	55591360	ENSG00000162402	USP24	N	Y	N	N	Nonsynonymous
chr1	63001211	ENSG00000116641	DOCK7	N	Y	N	N	Nonsynonymous
chr1	67895945	ENSG00000142864	SERBP1	N	N	Y	N	Nonsynonymous
chr1	77627059	ENSG00000142892	PIGK	N	N	N	Y	Nonsynonymous
chr1	8074048	ENSG00000116285	ERRFI1	Y	Y	Y	Y	Nonsynonymous
chr1	85135415	ENSG00000117155	SSX2IP	N	N	Y	N	Nonsynonymous
chr1	86047090	ENSG00000142871	CYR61	N	N	Y	N	Nonsynonymous
chr1	9324407	ENSG00000049239	H6PD	N	Y	N	N	Nonsynonymous
chr10	100202957	ENSG00000107521	HPS1	N	Y	N	N	Nonsynonymous
chr10	103716407	ENSG00000120029	C10orf76	N	N	N	Y	Nonsynonymous
chr10	104157351	ENSG00000077150	NFKB2	N	N	N	Y	Nonsynonymous
chr10	105785467	ENSG00000065613	SLK	N	Y	N	N	Nonsynonymous
chr10	115609925	ENSG00000198924	DCLRE1A	N	N	N	Y	Nonsynonymous
chr10	117885019	ENSG00000151892	GFRA1	Y	N	N	N	Nonsynonymous
chr10	124273855	ENSG00000166033	HTRA1	N	N	Y	N	Nonsynonymous
chr10	124753723	ENSG00000095574	IKZF5	N	Y	N	N	Nonsynonymous
chr10	125798113	ENSG00000182022	CHST15	N	Y	N	N	Nonsynonymous
chr10	13361266	ENSG00000086475	SEPHS1	N	N	Y	N	Nonsynonymous
chr10	26789950	ENSG00000077420	APBB1IP	N	N	N	Y	Nonsynonymous
chr10	27423839	ENSG00000136758	YME1L1	N	N	Y	N	Nonsynonymous
chr10	28409203	ENSG00000150054	MPP7	N	N	N	Y	Nonsynonymous
chr10	29752560	ENSG00000197321	SVIL	N	N	Y	N	Nonsynonymous
chr10	51579198	ENSG00000138293	NCOA4	Y	N	N	N	Nonsynonymous
chr10	64973291	ENSG00000171988	JMJD1C	N	Y	N	N	Nonsynonymous
chr10	71175712	ENSG00000075073	TACR2	N	N	N	Y	Nonsynonymous
chr10	71265909	ENSG00000099282	TSPAN15	N	N	N	Y	Nonsynonymous
chr10	72631614	ENSG00000166224	SGPL1	N	Y	N	N	Nonsynonymous
chr10	74095617	ENSG00000148719	DNAJB12	N	N	Y	N	Nonsynonymous
chr10	75757968	ENSG00000035403	VCL	N	Y	N	N	Nonsynonymous
chr10	76790637	ENSG00000156650	MYST4	N	Y	Y	N	Nonsynonymous
chr10	77160950	ENSG00000165655	ZNF503	N	N	N	Y	Nonsynonymous
chr10	8006365	ENSG00000165632	TAF3	N	N	N	Y	Nonsynonymous
chr10	81067260	ENSG00000108175	ZMIZ1	Y	N	N	N	Nonsynonymous
chr10	888936	ENSG00000107929	LARP4B	N	N	Y	N	Nonsynonymous
chr10	95141071	ENSG00000138119	MYOF	N	N	N	Y	Nonsynonymous
chr11	108385114	ENSG00000110723	EXPH5	N	N	Y	N	Nonsynonymous
chr11	116706899	ENSG00000118137	APOA1	Y	N	N	N	Nonsynonymous
chr11	118376487	ENSG00000118058	MLL	N	N	N	Y	Nonsynonymous
chr11	118770006	ENSG00000186174	BCL9L	N	N	N	Y	Nonsynonymous
chr11	123989314	ENSG00000110002	VWA5A	N	N	N	Y	Nonsynonymous
chr11	35685195	ENSG00000166326	TRIM44	N	Y	N	N	Nonsynonymous
chr11	35685235	ENSG00000166326	TRIM44	Y	N	N	N	Nonsynonymous
chr11	45832367	ENSG00000181830	SLC35C1	N	Y	N	N	Nonsynonymous
chr11	48161244	ENSG00000149177	PTPRJ	Y	N	N	N	Nonsynonymous
chr11	562270	ENSG00000099849	RASSF7	Y	N	N	N	Nonsynonymous
chr11	57080912	ENSG00000149115	TNKS1BP1	N	N	Y	N	Nonsynonymous
chr11	57235302	ENSG00000186907	RTN4RL2	Y	N	N	N	Nonsynonymous
chr11	57317452	ENSG00000214872	SMTNL1	Y	N	N	N	Nonsynonymous
chr11	611675	ENSG00000070047	PHRF1	N	N	N	Y	Nonsynonymous
chr11	61595971	ENSG00000134824	FADS2	N	N	Y	N	Nonsynonymous
chr11	61897903	ENSG00000149503	INCENP	N	N	Y	N	Nonsynonymous
chr11	62396321	ENSG00000089597	GANAB	N	Y	N	N	Nonsynonymous
chr11	63669768	ENSG00000072518	MARK2	N	Y	N	N	Nonsynonymous
chr11	63670090	ENSG00000072518	MARK2	Y	N	N	N	Nonsynonymous
chr11	65304145	ENSG00000142186	SCYL1	Y	N	N	N	Nonsynonymous
chr11	65827411	ENSG00000087365	SF3B2	N	Y	N	N	Nonsynonymous
chr11	6631195	ENSG00000166333	ILK	N	N	Y	N	Nonsynonymous
chr11	6637668	ENSG00000166340	TPP1	N	N	N	Y	Nonsynonymous
chr11	67269833	ENSG00000110697	PITPNM1	Y	N	N	N	Nonsynonymous
chr11	68153950	ENSG00000162337	LRP5	N	Y	N	N	Nonsynonymous
chr11	68154109	ENSG00000162337	LRP5	N	N	Y	N	Nonsynonymous
chr11	68181338	ENSG00000162337	LRP5	N	Y	N	N	Nonsynonymous
chr11	70333410	ENSG00000162105	SHANK2	N	N	N	Y	Nonsynonymous
chr11	93433238	ENSG00000166004	KIAA1731	N	Y	N	N	Nonsynonymous
chr11	9875187	ENSG00000133812	SBF2	N	N	N	Y	Nonsynonymous
chr11	9878075	ENSG00000133812	SBF2	N	N	Y	N	Nonsynonymous
chr12	104056681	ENSG00000136011	STAB2	Y	N	N	N	Nonsynonymous
chr12	109680326	ENSG00000076555	ACACB	Y	N	N	N	Nonsynonymous
chr12	109684175	ENSG00000076555	ACACB	N	Y	N	N	Nonsynonymous
chr12	112165821	ENSG00000111271	ACAD10	N	N	Y	N	Nonsynonymous
chr12	113435553	ENSG00000111335	OAS2	N	N	N	Y	Nonsynonymous
chr12	113624663	ENSG00000139405	C12orf52	Y	N	N	N	Nonsynonymous
chr12	120966856	ENSG00000110871	COQ5	N	N	N	Y	Nonsynonymous
chr12	122247691	ENSG00000139718	SETD1B	N	N	Y	N	Nonsynonymous
chr12	122277683	ENSG00000158104	HPD	N	N	Y	N	Nonsynonymous
chr12	122614598	ENSG00000175727	MLXIP	N	Y	N	N	Nonsynonymous
chr12	123782607	ENSG00000139697	SBNO1	N	N	N	Y	Nonsynonymous
chr12	124862826	ENSG00000196498	NCOR2	N	N	N	Y	Nonsynonymous
chr12	133147952	ENSG00000112787	FBRSL1	N	Y	N	N	Nonsynonymous
chr12	23689545	ENSG00000134532	SOX5	N	N	N	Y	Nonsynonymous
chr12	44180225	ENSG00000198001	IRAK4	N	N	N	Y	Nonsynonymous
chr12	46322578	ENSG00000139218	SCAF11	N	N	N	Y	Nonsynonymous
chr12	49742948	ENSG00000178401	DNAJC22	N	N	Y	N	Nonsynonymous
chr12	53800468	ENSG00000185591	SP1	Y	N	N	N	Nonsynonymous
chr12	54797062	ENSG00000161638	ITGA5	N	N	N	Y	Nonsynonymous
chr12	56487622	ENSG00000065361	ERBB3	Y	N	N	N	Nonsynonymous
chr12	56565158	ENSG00000139613	SMARCC2	N	Y	N	N	Nonsynonymous
chr12	57572717	ENSG00000123384	LRP1	N	N	Y	N	Nonsynonymous
chr12	57579345	ENSG00000123384	LRP1	N	N	Y	N	Nonsynonymous
chr12	7043438	ENSG00000111676	ATN1	N	N	Y	N	Nonsynonymous
chr12	7647727	ENSG00000177575	CD163	N	Y	N	N	Nonsynonymous
chr12	81239585	ENSG00000111052	LIN7A	N	N	N	Y	Nonsynonymous
chr13	100807311	ENSG00000175198	PCCA	N	N	N	Y	Nonsynonymous
chr13	110434963	ENSG00000185950	IRS2	Y	N	N	N	Nonsynonymous
chr13	110813604	ENSG00000187498	COL4A1	Y	N	N	N	Nonsynonymous
chr13	111164430	ENSG00000134871	COL4A2	Y	N	N	N	Nonsynonymous
chr13	30090336	ENSG00000139514	SLC7A1	N	N	N	Y	Nonsynonymous
chr13	49710483	ENSG00000102531	FNDC3A	N	Y	N	N	Nonsynonymous
chr14	100705663	ENSG00000100811	YY1	N	Y	N	N	Nonsynonymous
chr14	102506706	ENSG00000197102	DYNC1H1	N	Y	N	N	Nonsynonymous
chr14	102507957	ENSG00000197102	DYNC1H1	N	Y	N	N	Nonsynonymous
chr14	102507967	ENSG00000197102	DYNC1H1	N	Y	N	N	Nonsynonymous
chr14	102510293	ENSG00000197102	DYNC1H1	N	N	Y	N	Nonsynonymous
chr14	21896159	ENSG00000100888	CHD8	N	N	Y	N	Nonsynonymous
chr14	23346173	ENSG00000197324	LRP10	N	N	N	Y	Nonsynonymous
chr14	24108149	ENSG00000100867	DHRS2	N	N	Y	N	Nonsynonymous
chr14	24631417	ENSG00000213928	IRF9	N	N	N	Y	Nonsynonymous
chr14	24775664	ENSG00000136305	CIDEB	N	Y	N	N	Nonsynonymous
chr14	31139552	ENSG00000092108	SCFD1	N	N	Y	N	Nonsynonymous
chr14	31774274	ENSG00000129493	HEATR5A	N	N	N	Y	Nonsynonymous
chr14	32559998	ENSG00000100852	ARHGAP5	N	N	N	Y	Nonsynonymous
chr14	32561155	ENSG00000100852	ARHGAP5	Y	N	N	N	Nonsynonymous
chr14	45432485	ENSG00000198718	FAM179B	N	N	Y	N	Nonsynonymous
chr14	51239709	ENSG00000100503	NIN	N	N	Y	N	Nonsynonymous
chr14	52534703	ENSG00000087303	NID2	N	N	Y	N	Nonsynonymous
chr14	53020160	ENSG00000180998	GPR137C	N	N	Y	N	Nonsynonymous
chr14	59014627	ENSG00000100578	KIAA0586	N	N	N	Y	Nonsynonymous
chr14	59954520	ENSG00000050130	JKAMP	Y	N	N	N	Nonsynonymous
chr14	61997269	ENSG00000027075	PRKCH	N	Y	N	N	Nonsynonymous
chr14	68228252	ENSG00000072121	ZFYVE26	N	Y	N	N	Nonsynonymous
chr14	71216675	ENSG00000006432	MAP3K9	N	N	Y	N	Nonsynonymous
chr14	71267540	ENSG00000006432	MAP3K9	N	Y	N	N	Nonsynonymous
chr14	75265940	ENSG00000119596	YLPM1	N	N	N	Y	Nonsynonymous
chr14	75748028	ENSG00000170345	FOS	N	N	N	Y	Nonsynonymous
chr14	76045928	ENSG00000119686	AC007182.1	N	N	Y	N	Nonsynonymous
chr14	89038447	ENSG00000100722	ZC3H14	Y	N	N	N	Nonsynonymous
chr14	93118225	ENSG00000100599	RIN3	N	Y	N	N	Nonsynonymous
chr14	93119326	ENSG00000100599	RIN3	N	Y	N	N	Nonsynonymous
chr14	94847336	ENSG00000197249	SERPINA1	N	Y	N	N	Nonsynonymous
chr14	94849560	ENSG00000197249	SERPINA1	N	Y	N	N	Nonsynonymous
chr14	95670234	ENSG00000165959	CLMN	Y	N	N	N	Nonsynonymous
chr14	96756869	ENSG00000066739	ATG2B	N	N	N	Y	Nonsynonymous
chr14	99927670	ENSG00000183576	SETD3	N	N	N	Y	Nonsynonymous
chr15	40751689	ENSG00000140320	BAHD1	N	Y	N	N	Nonsynonymous
chr15	42679988	ENSG00000092529	CAPN3	Y	N	N	N	Nonsynonymous
chr15	42978687	ENSG00000159433	STARD9	Y	N	N	N	Nonsynonymous
chr15	43817338	ENSG00000166963	MAP1A	N	N	Y	N	Nonsynonymous
chr15	50935680	ENSG00000092439	TRPM7	N	Y	N	N	Nonsynonymous
chr15	51749603	ENSG00000104093	DMXL2	N	N	N	Y	Nonsynonymous
chr15	51773358	ENSG00000104093	DMXL2	N	Y	N	N	Nonsynonymous
chr15	58971378	ENSG00000137845	ADAM10	N	N	Y	N	Nonsynonymous
chr15	63433849	ENSG00000103642	LACTB	N	N	N	Y	Nonsynonymous
chr15	64050479	ENSG00000103657	HERC1	N	N	Y	N	Nonsynonymous
chr15	65983146	ENSG00000174485	DENND4A	Y	N	N	N	Nonsynonymous
chr15	72057451	ENSG00000187720	THSD4	N	N	Y	N	Nonsynonymous
chr15	77406791	ENSG00000173517	AC087465.1	N	N	Y	N	Nonsynonymous
chr15	85399735	ENSG00000136383	ALPK3	N	N	Y	N	Nonsynonymous
chr15	91419533	ENSG00000140564	FURIN	N	N	Y	N	Nonsynonymous
chr15	91435991	ENSG00000182511	FES	N	Y	N	N	Nonsynonymous
chr16	11979113	ENSG00000103342	GSPT1	N	N	N	Y	Nonsynonymous
chr16	1877852	ENSG00000180185	FAHD1	N	N	N	Y	Nonsynonymous
chr16	20432652	ENSG00000183549	ACSM5	Y	N	N	N	Nonsynonymous
chr16	20926928	ENSG00000102897	LYRM1	Y	N	N	N	Nonsynonymous
chr16	21994439	ENSG00000140740	UQCRC2	N	N	N	Y	Nonsynonymous
chr16	23428354	ENSG00000168434	COG7	Y	N	N	N	Nonsynonymous
chr16	27506761	ENSG00000077235	GTF3C1	N	N	Y	N	Nonsynonymous
chr16	27761402	ENSG00000047578	KIAA0556	N	N	Y	N	Nonsynonymous
chr16	2814496	ENSG00000167978	SRRM2	N	N	Y	N	Nonsynonymous
chr16	2814902	ENSG00000167978	SRRM2	Y	N	N	N	Nonsynonymous
chr16	2814997	ENSG00000167978	SRRM2	N	Y	N	N	Nonsynonymous
chr16	28738507	ENSG00000184110	EIF3C	Y	Y	Y	Y	Nonsynonymous
chr16	28738552	ENSG00000184110	EIF3C	N	N	Y	N	Nonsynonymous
chr16	28993695	ENSG00000169682	SPNS1	N	N	Y	N	Nonsynonymous
chr16	30721279	ENSG00000080603	SRCAP	N	N	N	Y	Nonsynonymous
chr16	30735909	ENSG00000080603	SRCAP	N	Y	N	N	Nonsynonymous
chr16	30735945	ENSG00000080603	SRCAP	N	N	N	Y	Nonsynonymous
chr16	30964572	ENSG00000175938	ORAI3	N	N	Y	N	Nonsynonymous
chr16	31383025	ENSG00000140678	ITGAX	N	N	N	Y	Nonsynonymous
chr16	3843502	ENSG00000005339	CREBBP	N	Y	N	N	Nonsynonymous
chr16	3900617	ENSG00000005339	CREBBP	N	N	Y	N	Nonsynonymous
chr16	4496912	ENSG00000103423	DNAJA3	N	N	Y	N	Nonsynonymous
chr16	450271	ENSG00000103202	NME4	N	Y	N	N	Nonsynonymous
chr16	50745092	ENSG00000167207	NOD2	N	Y	N	N	Nonsynonymous
chr16	52498029	ENSG00000103460	TOX3	N	Y	N	N	Nonsynonymous
chr16	55523682	ENSG00000087245	MMP2	Y	N	N	N	Nonsynonymous
chr16	55532245	ENSG00000087245	MMP2	N	Y	Y	N	Nonsynonymous
chr16	57503939	ENSG00000102978	POLR2C	N	N	Y	N	Nonsynonymous
chr16	57685467	ENSG00000205336	GPR56	N	Y	Y	N	Nonsynonymous
chr16	57685518	ENSG00000205336	GPR56	N	N	N	Y	Nonsynonymous
chr16	67229872	ENSG00000205250	E2F4	Y	N	N	N	Nonsynonymous
chr16	67943172	ENSG00000159792	PSKH1	N	Y	N	N	Nonsynonymous
chr16	67943420	ENSG00000159792	PSKH1	N	N	N	Y	Nonsynonymous
chr16	69681059	ENSG00000102908	NFAT5	Y	N	N	N	Nonsynonymous
chr16	71317826	ENSG00000180917	FTSJD1	N	N	Y	N	Nonsynonymous
chr16	721718	ENSG00000140983	RHOT2	N	Y	N	N	Nonsynonymous
chr16	72830284	ENSG00000140836	ZFHX3	N	N	N	Y	Nonsynonymous
chr16	72830528	ENSG00000140836	ZFHX3	Y	N	N	N	Nonsynonymous
chr16	737218	ENSG00000127580	WDR24	Y	N	N	N	Nonsynonymous
chr16	75269036	ENSG00000050820	BCAR1	N	N	Y	N	Nonsynonymous
chr16	81078482	ENSG00000166454	ATMIN	Y	N	N	N	Nonsynonymous
chr16	83704512	ENSG00000140945	CDH13	N	N	N	Y	Nonsynonymous
chr16	83711951	ENSG00000140945	CDH13	N	Y	N	N	Nonsynonymous
chr16	83994302	ENSG00000140961	OSGIN1	N	N	Y	N	Nonsynonymous
chr16	88793557	ENSG00000103335	FAM38A	N	N	Y	N	Nonsynonymous
chr17	1382950	ENSG00000197879	MYO1C	N	N	Y	N	Nonsynonymous
chr17	13980106	ENSG00000006695	COX10	Y	N	N	N	Nonsynonymous
chr17	15974802	ENSG00000141027	NCOR1	Y	N	N	N	Nonsynonymous
chr17	19555004	ENSG00000072210	ALDH3A2	Y	N	N	N	Nonsynonymous
chr17	19641747	ENSG00000108602	ALDH3A1	N	N	Y	N	Nonsynonymous
chr17	25909958	ENSG00000141068	KSR1	N	N	Y	Y	Nonsynonymous
chr17	27442787	ENSG00000196535	MYO18A	N	N	N	Y	Nonsynonymous
chr17	27857521	ENSG00000160551	TAOK1	N	N	Y	N	Nonsynonymous
chr17	27898677	ENSG00000167543	TP53I13	N	Y	N	N	Nonsynonymous
chr17	29663817	ENSG00000196712	NF1	N	N	N	Y	Nonsynonymous
chr17	33289356	ENSG00000198783	ZNF830	N	N	N	Y	Nonsynonymous
chr17	34937882	ENSG00000005955	GGNBP2	N	N	N	Y	Nonsynonymous
chr17	35902379	ENSG00000006114	SYNRG	N	Y	N	N	Nonsynonymous
chr17	36936780	ENSG00000141720	PIP4K2B	Y	N	N	N	Nonsynonymous
chr17	38146077	ENSG00000108344	PSMD3	Y	N	N	N	Nonsynonymous
chr17	38152550	ENSG00000108344	PSMD3	N	N	Y	N	Nonsynonymous
chr17	38325613	ENSG00000108349	CASC3	N	N	Y	N	Nonsynonymous
chr17	39975634	ENSG00000141756	FKBP10	N	Y	N	N	Nonsynonymous
chr17	40065900	ENSG00000131473	ACLY	N	N	N	Y	Nonsynonymous
chr17	40068761	ENSG00000131473	ACLY	Y	N	N	N	Nonsynonymous
chr17	40120640	ENSG00000173786	CNP	N	Y	N	N	Nonsynonymous
chr17	40120653	ENSG00000173786	CNP	N	N	Y	N	Nonsynonymous
chr17	40359697	ENSG00000173757	STAT5B	N	N	N	Y	Nonsynonymous
chr17	40630545	ENSG00000033627	ATP6V0A1	N	N	N	Y	Nonsynonymous
chr17	41165520	ENSG00000068079	IFI35	N	N	Y	N	Nonsynonymous
chr17	41170763	ENSG00000108828	VAT1	N	N	N	Y	Nonsynonymous
chr17	41345508	ENSG00000188554	NBR1	Y	N	N	N	Nonsynonymous
chr17	4192569	ENSG00000132388	UBE2G1	N	Y	N	N	Nonsynonymous
chr17	45993641	ENSG00000167182	SP2	N	N	N	Y	Nonsynonymous
chr17	46005110	ENSG00000167182	SP2	Y	N	N	N	Nonsynonymous
chr17	46990225	ENSG00000159202	UBE2Z	N	N	Y	N	Nonsynonymous
chr17	4789864	ENSG00000141503	MINK1	N	N	Y	N	Nonsynonymous
chr17	49052217	ENSG00000008294	SPAG9	N	N	Y	N	Nonsynonymous
chr17	61514805	ENSG00000008283	CYB561	N	N	N	Y	Nonsynonymous
chr17	61685270	ENSG00000136463	TACO1	Y	N	N	N	Nonsynonymous
chr17	62248525	ENSG00000136478	TEX2	N	N	N	Y	Nonsynonymous
chr17	65116568	ENSG00000198265	HELZ	N	N	N	Y	Nonsynonymous
chr17	65714067	ENSG00000130935	NOL11	N	N	N	Y	Nonsynonymous
chr17	65908519	ENSG00000171634	BPTF	N	N	Y	N	Nonsynonymous
chr17	65924630	ENSG00000171634	BPTF	N	Y	N	N	Nonsynonymous
chr17	7369851	ENSG00000174282	ZBTB4	Y	N	N	N	Nonsynonymous
chr17	73870664	ENSG00000132481	TRIM47	N	N	Y	N	Nonsynonymous
chr17	75484899	ENSG00000184640	SEPT9	N	N	Y	N	Nonsynonymous
chr17	7750905	ENSG00000132510	KDM6B	Y	N	N	N	Nonsynonymous
chr17	80022754	ENSG00000169718	DUS1L	Y	N	N	N	Nonsynonymous
chr18	21053427	ENSG00000101782	RIOK3	N	Y	N	N	Nonsynonymous
chr18	34539363	ENSG00000150477	KIAA1328	N	N	N	Y	Nonsynonymous
chr18	45395676	ENSG00000175387	SMAD2	N	Y	N	N	Nonsynonymous
chr18	46812844	ENSG00000141627	DYM	N	N	Y	N	Nonsynonymous
chr18	47101807	ENSG00000101670	LIPG	N	N	N	Y	Nonsynonymous
chr18	47799260	ENSG00000141644	MBD1	N	Y	N	N	Nonsynonymous
chr18	8069794	ENSG00000173482	PTPRM	N	Y	N	N	Nonsynonymous
chr19	10394431	ENSG00000090339	ICAM1	N	N	Y	N	Nonsynonymous
chr19	1041388	ENSG00000064687	ABCA7	N	N	Y	N	Nonsynonymous
chr19	10468464	ENSG00000105397	TYK2	N	N	Y	N	Nonsynonymous
chr19	10794110	ENSG00000129351	ILF3	N	Y	N	N	Nonsynonymous
chr19	11311101	ENSG00000130158	DOCK6	N	N	N	Y	Nonsynonymous
chr19	11312628	ENSG00000130158	DOCK6	N	Y	N	N	Nonsynonymous
chr19	12187634	ENSG00000223547	ZNF844	N	N	Y	N	Nonsynonymous
chr19	12775706	ENSG00000104774	MAN2B1	N	N	N	Y	Nonsynonymous
chr19	12841788	ENSG00000123144	C19orf43	Y	N	N	N	Nonsynonymous
chr19	12903426	ENSG00000171223	JUNB	N	N	Y	N	Nonsynonymous
chr19	1397436	ENSG00000130005	GAMT	N	N	Y	N	Nonsynonymous
chr19	1486913	ENSG00000115257	PCSK4	N	N	Y	N	Nonsynonymous
chr19	15276754	ENSG00000074181	NOTCH3	N	N	N	Y	Nonsynonymous
chr19	16006347	ENSG00000186115	CYP4F2	N	N	Y	N	Nonsynonymous
chr19	1820329	ENSG00000079313	REXO1	N	N	Y	N	Nonsynonymous
chr19	1997393	ENSG00000133243	BTBD2	N	N	Y	N	Nonsynonymous
chr19	2717733	ENSG00000176490	DIRAS1	N	Y	N	N	Nonsynonymous
chr19	35500156	ENSG00000089351	GRAMD1A	N	Y	N	N	Nonsynonymous
chr19	4033519	ENSG00000105229	PIAS4	N	N	Y	N	Nonsynonymous
chr19	4117465	ENSG00000126934	MAP2K2	N	N	Y	Y	Nonsynonymous
chr19	41754456	ENSG00000167601	AXL	N	N	Y	N	Nonsynonymous
chr19	41808621	ENSG00000105323	HNRNPUL1	N	N	Y	N	Nonsynonymous
chr19	42753253	ENSG00000105722	ERF	Y	N	N	N	Nonsynonymous
chr19	42879895	ENSG00000105429	MEGF8	N	N	N	Y	Nonsynonymous
chr19	42879916	ENSG00000105429	MEGF8	N	Y	N	N	Nonsynonymous
chr19	4361637	ENSG00000141985	SH3GL1	N	N	Y	N	Nonsynonymous
chr19	44792208	ENSG00000159917	ZNF235	N	N	Y	N	Nonsynonymous
chr19	4538201	ENSG00000171236	LRG1	N	Y	N	N	Nonsynonymous
chr19	47226107	ENSG00000090372	STRN4	N	Y	N	N	Nonsynonymous
chr19	48229269	ENSG00000024422	EHD2	N	Y	N	N	Nonsynonymous
chr19	48254190	ENSG00000105373	GLTSCR2	N	N	N	Y	Nonsynonymous
chr19	50096612	ENSG00000126464	PRR12	N	N	Y	N	Nonsynonymous
chr19	50097995	ENSG00000126464	PRR12	N	N	N	Y	Nonsynonymous
chr19	50098193	ENSG00000126464	PRR12	N	N	N	Y	Nonsynonymous
chr19	50826909	ENSG00000131398	KCNC3	N	N	N	Y	Nonsynonymous
chr19	52146618	ENSG00000254415	SIGLEC14	Y	N	N	N	Nonsynonymous
chr19	5219378	ENSG00000105426	PTPRS	N	N	Y	N	Nonsynonymous
chr19	54610161	ENSG00000170906	NDUFA3	N	N	Y	N	Nonsynonymous
chr19	54720986	ENSG00000244482	LILRA6	Y	N	N	N	Nonsynonymous
chr19	54965829	ENSG00000167615	LENG8	N	N	Y	N	Nonsynonymous
chr19	55964703	ENSG00000063241	ISOC2	N	N	N	Y	Nonsynonymous
chr19	56671201	ENSG00000167685	ZNF444	N	N	Y	N	Nonsynonymous
chr19	57723132	ENSG00000083844	ZNF264	Y	N	N	N	Nonsynonymous
chr19	59058800	ENSG00000130726	TRIM28	N	N	Y	N	Nonsynonymous
chr19	59058837	ENSG00000130726	TRIM28	Y	N	Y	N	Nonsynonymous
chr19	6744928	ENSG00000125733	TRIP10	N	N	N	Y	Nonsynonymous
chr19	7585724	ENSG00000198816	ZNF358	N	N	N	Y	Nonsynonymous
chr19	7585725	ENSG00000198816	ZNF358	N	N	N	Y	Nonsynonymous
chr19	885917	ENSG00000175221	MED16	N	Y	N	N	Nonsynonymous
chr2	100209787	ENSG00000144218	AFF3	N	N	Y	N	Nonsynonymous
chr2	121043621	ENSG00000144118	RALB	N	N	N	Y	Nonsynonymous
chr2	143913107	ENSG00000075884	ARHGAP15	Y	N	N	N	Nonsynonymous
chr2	145156063	ENSG00000169554	ZEB2	N	Y	N	N	Nonsynonymous
chr2	153482020	ENSG00000157827	FMNL2	N	N	N	Y	Nonsynonymous
chr2	165551535	ENSG00000082438	COBLL1	N	N	Y	N	Nonsynonymous
chr2	170366958	ENSG00000239474	KBTBD10	N	N	N	Y	Nonsynonymous
chr2	171573797	ENSG00000204335	SP5	N	N	Y	N	Nonsynonymous
chr2	175330536	ENSG00000163328	GPR155	N	N	Y	N	Nonsynonymous
chr2	183866911	ENSG00000061676	NCKAP1	Y	N	N	N	Nonsynonymous
chr2	211018543	ENSG00000144445	C2orf67	N	Y	N	N	Nonsynonymous
chr2	218678532	ENSG00000079308	TNS1	N	Y	N	N	Nonsynonymous
chr2	220045813	ENSG00000144567	FAM134A	N	N	N	Y	Nonsynonymous
chr2	220098508	ENSG00000163516	ANKZF1	N	Y	N	N	Nonsynonymous
chr2	227661527	ENSG00000169047	IRS1	N	N	N	Y	Nonsynonymous
chr2	235949725	ENSG00000130147	SH3BP4	Y	N	N	N	Nonsynonymous
chr2	238275697	ENSG00000163359	COL6A3	N	N	Y	N	Nonsynonymous
chr2	26416507	ENSG00000084754	HADHA	N	N	N	Y	Nonsynonymous
chr2	27456580	ENSG00000084774	CAD	N	Y	N	N	Nonsynonymous
chr2	33747089	ENSG00000152689	RASGRP3	N	N	N	Y	Nonsynonymous
chr2	36744582	ENSG00000150938	CRIM1	N	Y	Y	Y	Nonsynonymous
chr2	37594468	ENSG00000115828	QPCT	N	N	Y	N	Nonsynonymous
chr2	38908526	ENSG00000143891	GALM	N	N	Y	N	Nonsynonymous
chr2	39249866	ENSG00000115904	SOS1	N	N	Y	N	Nonsynonymous
chr2	43452200	ENSG00000152518	ZFP36L2	N	N	Y	N	Nonsynonymous
chr2	44078923	ENSG00000143921	ABCG8	Y	N	N	N	Nonsynonymous
chr2	44079851	ENSG00000143921	ABCG8	N	Y	N	N	Nonsynonymous
chr2	46386808	ENSG00000171132	PRKCE	N	N	Y	N	Nonsynonymous
chr2	61441482	ENSG00000115464	USP34	N	N	Y	N	Nonsynonymous
chr2	85532456	ENSG00000152284	TCF7L1	N	N	N	Y	Nonsynonymous
chr2	85553676	ENSG00000152291	TGOLN2	N	N	N	Y	Nonsynonymous
chr2	85581613	ENSG00000042445	RETSAT	N	N	Y	N	Nonsynonymous
chr2	85777842	ENSG00000115486	GGCX	Y	N	N	N	Nonsynonymous
chr20	10386304	ENSG00000125863	MKKS	N	N	N	Y	Nonsynonymous
chr20	34092365	ENSG00000126001	CEP250	N	N	N	Y	Nonsynonymous
chr20	34519297	ENSG00000025293	PHF20	N	Y	N	N	Nonsynonymous
chr20	34832753	ENSG00000131043	C20orf4	Y	N	N	N	Nonsynonymous
chr20	35154281	ENSG00000080845	DLGAP4	N	N	Y	N	Nonsynonymous
chr20	3553411	ENSG00000088812	ATRN	Y	N	N	N	Nonsynonymous
chr20	3564606	ENSG00000088812	ATRN	N	N	Y	N	Nonsynonymous
chr20	36779417	ENSG00000198959	TGM2	N	N	N	Y	Nonsynonymous
chr20	37203482	ENSG00000170471	RALGAPB	N	Y	N	N	Nonsynonymous
chr20	3804813	ENSG00000125843	C20orf29	N	Y	N	N	Nonsynonymous
chr20	39801096	ENSG00000124181	PLCG1	N	Y	N	N	Nonsynonymous
chr20	42320901	ENSG00000101057	MYBL2	N	N	Y	N	Nonsynonymous
chr20	43625888	ENSG00000101109	STK4	Y	N	N	N	Nonsynonymous
chr20	44477284	ENSG00000101473	ACOT8	N	N	Y	N	Nonsynonymous
chr20	46276024	ENSG00000124151	NCOA3	Y	N	Y	N	Nonsynonymous
chr20	47741038	ENSG00000124214	STAU1	N	Y	N	N	Nonsynonymous
chr20	47887059	ENSG00000124201	ZNFX1	N	N	Y	N	Nonsynonymous
chr20	48522834	ENSG00000158480	SPATA2	N	N	Y	N	Nonsynonymous
chr20	49509950	ENSG00000101126	ADNP	N	Y	N	N	Nonsynonymous
chr20	50048650	ENSG00000101096	NFATC2	Y	N	N	N	Nonsynonymous
chr20	57581488	ENSG00000101160	CTSZ	Y	N	N	N	Nonsynonymous
chr20	60881311	ENSG00000130706	ADRM1	Y	N	N	N	Nonsynonymous
chr20	60888165	ENSG00000130702	LAMA5	N	N	Y	Y	Nonsynonymous
chr20	62275222	ENSG00000197457	STMN3	N	N	Y	N	Nonsynonymous
chr20	62373353	ENSG00000125520	SLC2A4RG	Y	N	N	N	Nonsynonymous
chr20	62576011	ENSG00000198276	UCKL1	N	Y	N	N	Nonsynonymous
chr20	7962937	ENSG00000125827	TMX4	Y	N	N	N	Nonsynonymous
chr20	8698372	ENSG00000182621	PLCB1	N	N	Y	N	Nonsynonymous
chr21	17138406	ENSG00000155313	USP25	N	N	Y	N	Nonsynonymous
chr21	17250698	ENSG00000155313	USP25	N	N	Y	N	Nonsynonymous
chr21	33063180	ENSG00000156304	SCAF4	N	N	Y	N	Nonsynonymous
chr21	42821207	ENSG00000157601	MX1	N	N	N	Y	Nonsynonymous
chr21	46320352	ENSG00000160255	ITGB2	N	N	Y	N	Nonsynonymous
chr21	47545961	ENSG00000142173	COL6A2	N	N	Y	N	Nonsynonymous
chr22	26114277	ENSG00000100077	ADRBK2	N	N	N	Y	Nonsynonymous
chr22	29754923	ENSG00000100280	AP1B1	N	Y	N	N	Nonsynonymous
chr22	31740797	ENSG00000100105	PATZ1	N	N	Y	N	Nonsynonymous
chr22	32233029	ENSG00000100150	DEPDC5	N	Y	N	N	Nonsynonymous
chr22	32791136	ENSG00000100220	C22orf28	Y	N	N	N	Nonsynonymous
chr22	36055541	ENSG00000221963	APOL6	N	Y	N	N	Nonsynonymous
chr22	39711447	ENSG00000100316	RPL3	N	N	Y	N	Nonsynonymous
chr22	39907918	ENSG00000100335	SMCR7L	N	Y	N	N	Nonsynonymous
chr22	40681751	ENSG00000100354	TNRC6B	N	Y	N	N	Nonsynonymous
chr22	41616739	ENSG00000100395	L3MBTL2	N	N	N	Y	Nonsynonymous
chr22	42464526	ENSG00000198951	NAGA	N	Y	N	N	Nonsynonymous
chr22	42609636	ENSG00000100207	TCF20	N	Y	N	N	Nonsynonymous
chr22	42610826	ENSG00000100207	TCF20	Y	N	N	N	Nonsynonymous
chr22	42908967	ENSG00000189306	RRP7A	N	N	N	Y	Nonsynonymous
chr22	51113605	ENSG00000251322	SHANK3	Y	N	N	N	Nonsynonymous
chr22	51153448	ENSG00000251322	SHANK3	N	N	N	Y	Nonsynonymous
chr3	101477133	ENSG00000182504	CEP97	N	Y	N	N	Nonsynonymous
chr3	119121039	ENSG00000031081	ARHGAP31	Y	N	N	N	Nonsynonymous
chr3	119133662	ENSG00000031081	ARHGAP31	N	Y	N	N	Nonsynonymous
chr3	122269624	ENSG00000138496	PARP9	N	Y	N	N	Nonsynonymous
chr3	122288767	ENSG00000163840	DTX3L	N	N	Y	N	Nonsynonymous
chr3	123382962	ENSG00000065534	MYLK	N	Y	N	N	Nonsynonymous
chr3	123383050	ENSG00000065534	MYLK	N	N	N	Y	Nonsynonymous
chr3	124515341	ENSG00000082781	ITGB5	Y	N	N	N	Nonsynonymous
chr3	125828890	ENSG00000144908	ALDH1L1	N	Y	N	N	Nonsynonymous
chr3	126730856	ENSG00000114554	PLXNA1	N	Y	Y	N	Nonsynonymous
chr3	126741111	ENSG00000114554	PLXNA1	N	N	N	Y	Nonsynonymous
chr3	127336191	ENSG00000073111	MCM2	N	N	Y	N	Nonsynonymous
chr3	135870322	ENSG00000174579	MSL2	N	N	Y	N	Nonsynonymous
chr3	14183212	ENSG00000170876	TMEM43	N	Y	N	N	Nonsynonymous
chr3	142503657	ENSG00000144935	TRPC1	N	Y	N	N	Nonsynonymous
chr3	147130367	ENSG00000152977	ZIC1	N	N	Y	N	Nonsynonymous
chr3	151164025	ENSG00000152580	IGSF10	N	Y	N	N	Nonsynonymous
chr3	160958886	ENSG00000169251	NMD3	N	N	N	Y	Nonsynonymous
chr3	172065044	ENSG00000075420	FNDC3B	N	N	Y	N	Nonsynonymous
chr3	180320062	ENSG00000163728	TTC14	N	N	N	Y	Nonsynonymous
chr3	196230009	ENSG00000163961	RNF168	N	Y	N	N	Nonsynonymous
chr3	196664424	ENSG00000114503	NCBP2	N	N	N	Y	Nonsynonymous
chr3	38294371	ENSG00000172939	OXSR1	N	N	Y	N	Nonsynonymous
chr3	39139859	ENSG00000114745	GORASP1	N	N	N	Y	Nonsynonymous
chr3	39184588	ENSG00000144655	CSRNP1	N	N	N	Y	Nonsynonymous
chr3	42678922	ENSG00000114857	NKTR	N	N	Y	N	Nonsynonymous
chr3	45132732	ENSG00000163814	CDCP1	N	Y	N	N	Nonsynonymous
chr3	46008741	ENSG00000163820	FYCO1	N	N	N	Y	Nonsynonymous
chr3	46501191	ENSG00000012223	LTF	N	Y	N	N	Nonsynonymous
chr3	4683897	ENSG00000150995	ITPR1	N	N	N	Y	Nonsynonymous
chr3	48465385	ENSG00000164050	PLXNB1	Y	N	N	N	Nonsynonymous
chr3	48626149	ENSG00000114270	COL7A1	N	N	Y	N	Nonsynonymous
chr3	49008046	ENSG00000177479	ARIH2	N	Y	N	N	Nonsynonymous
chr3	5024861	ENSG00000134107	BHLHE40	Y	N	N	N	Nonsynonymous
chr3	51429395	ENSG00000179837	RBM15B	N	N	Y	N	Nonsynonymous
chr3	52554421	ENSG00000010327	STAB1	N	N	Y	N	Nonsynonymous
chr3	58097905	ENSG00000136068	FLNB	N	Y	N	N	Nonsynonymous
chr3	58124182	ENSG00000136068	FLNB	N	N	Y	N	Nonsynonymous
chr3	65415769	ENSG00000151276	MAGI1	N	N	N	Y	Nonsynonymous
chr3	9486864	ENSG00000168137	SETD5	Y	N	N	N	Nonsynonymous
chr3	9490120	ENSG00000168137	SETD5	N	Y	N	N	Nonsynonymous
chr3	98235534	ENSG00000080822	CLDND1	N	N	Y	N	Nonsynonymous
chr4	102015010	ENSG00000138814	PPP3CA	N	N	Y	N	Nonsynonymous
chr4	107165845	ENSG00000145348	TBCK	N	N	Y	N	Nonsynonymous
chr4	11400887	ENSG00000002587	HS3ST1	N	N	Y	N	Nonsynonymous
chr4	114824525	ENSG00000180801	ARSJ	Y	N	N	N	Nonsynonymous
chr4	123192270	ENSG00000138688	KIAA1109	N	Y	N	N	Nonsynonymous
chr4	123202866	ENSG00000138688	KIAA1109	N	N	N	Y	Nonsynonymous
chr4	123255663	ENSG00000138688	KIAA1109	Y	N	N	N	Nonsynonymous
chr4	1330747	ENSG00000090316	MAEA	N	Y	N	N	Nonsynonymous
chr4	140811418	ENSG00000196782	MAML3	N	N	N	Y	Nonsynonymous
chr4	144107078	ENSG00000170185	USP38	N	N	Y	N	Nonsynonymous
chr4	152096339	ENSG00000109686	SH3D19	N	N	Y	N	Nonsynonymous
chr4	154216636	ENSG00000109654	TRIM2	Y	N	N	N	Nonsynonymous
chr4	155505447	ENSG00000171560	FGA	Y	N	N	N	Nonsynonymous
chr4	17581501	ENSG00000002549	LAP3	N	N	N	Y	Nonsynonymous
chr4	1834582	ENSG00000168924	LETM1	N	N	Y	N	Nonsynonymous
chr4	187178454	ENSG00000164344	KLKB1	Y	N	N	N	Nonsynonymous
chr4	187541230	ENSG00000083857	FAT1	N	N	Y	N	Nonsynonymous
chr4	187542020	ENSG00000083857	FAT1	N	Y	N	N	Nonsynonymous
chr4	3158870	ENSG00000197386	HTT	N	Y	N	N	Nonsynonymous
chr4	39409134	ENSG00000134962	KLB	N	N	N	Y	Nonsynonymous
chr4	69188542	ENSG00000083896	YTHDC1	N	N	Y	N	Nonsynonymous
chr4	70360947	ENSG00000156096	UGT2B4	Y	N	N	N	Nonsynonymous
chr4	727514	ENSG00000185619	PCGF3	N	N	Y	N	Nonsynonymous
chr4	77926827	ENSG00000138758	SEPT11	N	N	Y	N	Nonsynonymous
chr4	79503375	ENSG00000138772	ANXA3	N	N	Y	N	Nonsynonymous
chr4	83278551	ENSG00000138668	HNRNPD	N	N	N	Y	Nonsynonymous
chr4	85731321	ENSG00000163625	WDFY3	N	N	Y	N	Nonsynonymous
chr5	118506933	ENSG00000172869	DMXL1	N	N	Y	N	Nonsynonymous
chr5	121786796	ENSG00000064692	SNCAIP	N	Y	N	N	Nonsynonymous
chr5	137680707	ENSG00000120709	FAM53C	N	N	Y	N	Nonsynonymous
chr5	139866575	ENSG00000254996	ANKHD1-EIF4EBP3	N	N	Y	N	Nonsynonymous
chr5	140011681	ENSG00000170458	CD14	N	Y	N	N	Nonsynonymous
chr5	140012224	ENSG00000170458	CD14	N	Y	N	N	Nonsynonymous
chr5	140050949	ENSG00000256453	DND1	N	N	Y	N	Nonsynonymous
chr5	140563530	ENSG00000196963	PCDHB16	N	Y	N	N	Nonsynonymous
chr5	141052605	ENSG00000120318	ARAP3	N	N	Y	N	Nonsynonymous
chr5	148577862	ENSG00000173210	ABLIM3	N	N	Y	N	Nonsynonymous
chr5	150028552	ENSG00000171992	SYNPO	Y	N	N	N	Nonsynonymous
chr5	150051907	ENSG00000164591	MYOZ3	N	N	Y	N	Nonsynonymous
chr5	150110296	ENSG00000132912	DCTN4	N	Y	N	N	Nonsynonymous
chr5	176684089	ENSG00000165671	NSD1	N	N	N	Y	Nonsynonymous
chr5	178541230	ENSG00000087116	ADAMTS2	N	N	N	Y	Nonsynonymous
chr5	179226077	ENSG00000161013	MGAT4B	N	N	Y	N	Nonsynonymous
chr5	179291099	ENSG00000197226	TBC1D9B	N	N	N	Y	Nonsynonymous
chr5	179668073	ENSG00000050748	MAPK9	Y	N	N	N	Nonsynonymous
chr5	37169356	ENSG00000197603	C5orf42	Y	N	N	N	Nonsynonymous
chr5	43675700	ENSG00000112992	NNT	N	N	Y	N	Nonsynonymous
chr5	53815009	ENSG00000178996	SNX18	N	N	Y	N	Nonsynonymous
chr5	56542284	ENSG00000062194	GPBP1	Y	N	N	N	Nonsynonymous
chr5	65321727	ENSG00000112851	ERBB2IP	N	Y	N	N	Nonsynonymous
chr5	71494028	ENSG00000131711	MAP1B	N	N	N	Y	Nonsynonymous
chr5	76129027	ENSG00000164251	F2RL1	N	Y	N	N	Nonsynonymous
chr5	7889328	ENSG00000124275	MTRR	N	N	Y	N	Nonsynonymous
chr5	80369194	ENSG00000113319	RASGRF2	N	N	N	Y	Nonsynonymous
chr5	9197323	ENSG00000112902	SEMA5A	Y	N	N	N	Nonsynonymous
chr6	111136292	ENSG00000155111	CDK19	N	N	N	Y	Nonsynonymous
chr6	126199493	ENSG00000111912	NCOA7	N	N	Y	N	Nonsynonymous
chr6	134493355	ENSG00000118515	SGK1	Y	N	N	N	Nonsynonymous
chr6	135254083	ENSG00000118514	ALDH8A1	N	N	Y	N	Nonsynonymous
chr6	138199750	ENSG00000118503	TNFAIP3	Y	N	N	N	Nonsynonymous
chr6	152557400	ENSG00000131018	SYNE1	Y	N	N	N	Nonsynonymous
chr6	160197265	ENSG00000120437	ACAT2	N	N	N	Y	Nonsynonymous
chr6	160468230	ENSG00000197081	IGF2R	Y	N	N	N	Nonsynonymous
chr6	161043794	ENSG00000198670	LPA	Y	N	N	N	Nonsynonymous
chr6	16326709	ENSG00000124788	ATXN1	N	Y	N	N	Nonsynonymous
chr6	168352337	ENSG00000130396	MLLT4	Y	N	N	N	Nonsynonymous
chr6	168352700	ENSG00000130396	MLLT4	N	N	Y	N	Nonsynonymous
chr6	170627079	ENSG00000112584	FAM120B	N	N	Y	N	Nonsynonymous
chr6	17649469	ENSG00000124789	NUP153	Y	N	N	N	Nonsynonymous
chr6	24503563	ENSG00000112294	ALDH5A1	N	N	Y	N	Nonsynonymous
chr6	26017745	ENSG00000124610	HIST1H1A	N	Y	N	N	Nonsynonymous
chr6	30647113	ENSG00000146112	KIAA1949	Y	N	N	N	Nonsynonymous
chr6	30652410	ENSG00000146112	KIAA1949	N	N	Y	N	Nonsynonymous
chr6	30680457	ENSG00000137337	MDC1	N	N	Y	N	Nonsynonymous
chr6	31848566	ENSG00000204371	EHMT2	N	N	Y	N	Nonsynonymous
chr6	31913124	ENSG00000166278	C2	Y	Y	Y	Y	Nonsynonymous
chr6	31917243	ENSG00000243649	CFB	Y	N	N	N	Nonsynonymous
chr6	31918413	ENSG00000243649	CFB	N	Y	N	N	Nonsynonymous
chr6	31952179	ENSG00000244731	C4A	Y	Y	Y	Y	Nonsynonymous
chr6	32036762	ENSG00000168477	TNXB	N	N	Y	N	Nonsynonymous
chr6	32802997	ENSG00000204267	TAP2	N	N	N	Y	Nonsynonymous
chr6	33272831	ENSG00000231925	TAPBP	Y	N	N	N	Nonsynonymous
chr6	34498057	ENSG00000124507	PACSIN1	N	N	Y	N	Nonsynonymous
chr6	36652205	ENSG00000124762	CDKN1A	N	N	N	Y	Nonsynonymous
chr6	41129239	ENSG00000095970	TREM2	N	N	Y	N	Nonsynonymous
chr6	41129290	ENSG00000095970	TREM2	N	N	Y	N	Nonsynonymous
chr6	41129300	ENSG00000095970	TREM2	N	N	N	Y	Nonsynonymous
chr6	41658880	ENSG00000112561	TFEB	N	N	Y	N	Nonsynonymous
chr6	42658779	ENSG00000024048	UBR2	N	Y	N	N	Nonsynonymous
chr6	43141719	ENSG00000112658	SRF	N	Y	Y	N	Nonsynonymous
chr6	43307683	ENSG00000171467	ZNF318	N	N	Y	N	Nonsynonymous
chr6	44081758	ENSG00000180992	MRPL14	N	N	Y	N	Nonsynonymous
chr6	44199776	ENSG00000112759	SLC29A1	Y	N	N	N	Nonsynonymous
chr6	45514676	ENSG00000124813	RUNX2	N	Y	Y	N	Nonsynonymous
chr6	52850251	ENSG00000170899	GSTA4	N	N	N	Y	Nonsynonymous
chr6	56324963	ENSG00000151914	DST	N	N	N	Y	Nonsynonymous
chr6	56335068	ENSG00000151914	DST	N	Y	N	N	Nonsynonymous
chr6	75994205	ENSG00000112697	TMEM30A	N	Y	N	N	Nonsynonymous
chr6	82935314	ENSG00000005700	IBTK	Y	N	N	N	Nonsynonymous
chr7	100849673	ENSG00000106397	PLOD3	N	Y	N	N	Nonsynonymous
chr7	102106394	ENSG00000161036	LRWD1	N	N	Y	N	Nonsynonymous
chr7	115891910	ENSG00000135269	TES	N	N	N	Y	Nonsynonymous
chr7	128845059	ENSG00000128602	SMO	N	N	Y	N	Nonsynonymous
chr7	129761932	ENSG00000128607	KLHDC10	N	N	N	Y	Nonsynonymous
chr7	13971332	ENSG00000006468	ETV1	Y	N	N	N	Nonsynonymous
chr7	148709425	ENSG00000155660	PDIA4	Y	N	N	N	Nonsynonymous
chr7	150767906	ENSG00000164889	SLC4A2	Y	N	N	N	Nonsynonymous
chr7	151874865	ENSG00000055609	MLL3	N	N	Y	N	Nonsynonymous
chr7	44151566	ENSG00000106624	AEBP1	N	N	Y	N	Nonsynonymous
chr7	44739808	ENSG00000105953	OGDH	Y	N	N	N	Nonsynonymous
chr7	5348827	ENSG00000182095	TNRC18	N	N	Y	N	Nonsynonymous
chr7	72411408	ENSG00000196313	POM121	Y	N	N	N	Nonsynonymous
chr7	75050908	ENSG00000135213	POM121C	N	N	Y	N	Nonsynonymous
chr7	75614463	ENSG00000127948	POR	Y	Y	Y	N	Nonsynonymous
chr7	8125895	ENSG00000106415	GLCCI1	N	N	N	Y	Nonsynonymous
chr7	91670063	ENSG00000127914	AKAP9	N	N	Y	N	Nonsynonymous
chr7	91924323	ENSG00000001629	ANKIB1	N	N	Y	N	Nonsynonymous
chr7	92085736	ENSG00000157259	GATAD1	Y	N	N	N	Nonsynonymous
chr7	94035585	ENSG00000164692	COL1A2	N	Y	N	N	Nonsynonymous
chr7	99091641	ENSG00000160908	ZNF394	N	N	N	Y	Nonsynonymous
chr8	120814223	ENSG00000064313	TAF2	N	N	N	Y	Nonsynonymous
chr8	124359615	ENSG00000156802	ATAD2	N	N	N	Y	Nonsynonymous
chr8	144893421	ENSG00000180900	SCRIB	N	Y	N	N	Nonsynonymous
chr8	144942295	ENSG00000227184	EPPK1	N	N	Y	N	Nonsynonymous
chr8	144991647	ENSG00000178209	PLEC	Y	N	N	N	Nonsynonymous
chr8	146107551	ENSG00000196150	ZNF250	N	N	N	Y	Nonsynonymous
chr8	1873486	ENSG00000104728	ARHGEF10	N	Y	N	N	Nonsynonymous
chr8	26212046	ENSG00000221914	PPP2R2A	N	N	N	Y	Nonsynonymous
chr8	53580684	ENSG00000023287	RB1CC1	Y	N	N	N	Nonsynonymous
chr8	68204140	ENSG00000066777	ARFGEF1	N	N	N	Y	Nonsynonymous
chr8	77618712	ENSG00000091656	ZFHX4	N	Y	N	N	Nonsynonymous
chr8	90782073	ENSG00000104312	RIPK2	N	N	Y	N	Nonsynonymous
chr8	90937148	ENSG00000164823	OSGIN2	N	N	N	Y	Nonsynonymous
chr8	9605605	ENSG00000173273	TNKS	Y	N	N	N	Nonsynonymous
chr8	99468149	ENSG00000104375	STK3	N	N	Y	N	Nonsynonymous
chr9	117120291	ENSG00000106948	AKNA	N	N	N	Y	Nonsynonymous
chr9	118974052	ENSG00000182752	PAPPA	N	N	Y	N	Nonsynonymous
chr9	124538617	ENSG00000136848	DAB2IP	N	Y	N	N	Nonsynonymous
chr9	124910442	ENSG00000119421	NDUFA8	N	N	N	Y	Nonsynonymous
chr9	125621261	ENSG00000056586	RC3H2	N	Y	N	N	Nonsynonymous
chr9	130982603	ENSG00000106976	DNM1	N	N	N	Y	Nonsynonymous
chr9	133760674	ENSG00000097007	ABL1	N	Y	N	N	Nonsynonymous
chr9	133884872	ENSG00000050555	LAMC3	Y	N	N	N	Nonsynonymous
chr9	134366911	ENSG00000130723	PRRC2B	N	N	N	Y	Nonsynonymous
chr9	135150711	ENSG00000107290	SETX	N	N	Y	N	Nonsynonymous
chr9	135554482	ENSG00000125484	GTF3C4	N	Y	N	N	Nonsynonymous
chr9	140611266	ENSG00000181090	EHMT1	N	N	N	Y	Nonsynonymous
chr9	19316738	ENSG00000137145	DENND4C	N	N	N	Y	Nonsynonymous
chr9	2647586	ENSG00000147852	VLDLR	N	N	N	Y	Nonsynonymous
chr9	34401034	ENSG00000164970	C9orf25	N	N	N	Y	Nonsynonymous
chr9	34557952	ENSG00000122756	CNTFR	Y	N	N	N	Nonsynonymous
chr9	35752006	ENSG00000107185	RGP1	N	Y	N	N	Nonsynonymous
chr9	4585412	ENSG00000106688	SLC1A1	Y	N	N	N	Nonsynonymous
chr9	71851917	ENSG00000119139	TJP2	N	N	Y	N	Nonsynonymous
chr9	86276714	ENSG00000135018	UBQLN1	N	Y	N	N	Nonsynonymous
chr9	92002414	ENSG00000187764	SEMA4D	N	N	N	Y	Nonsynonymous
chr9	94486445	ENSG00000169071	ROR2	Y	N	N	N	Nonsynonymous
chr9	96305688	ENSG00000048828	FAM120A	Y	Y	Y	N	Nonsynonymous
chrX	107084292	ENSG00000080561	MID2	N	Y	N	N	Nonsynonymous
chrX	119005881	ENSG00000125356	NDUFA1	N	N	N	Y	Nonsynonymous
chrX	128696651	ENSG00000122126	OCRL	N	N	N	Y	Nonsynonymous
chrX	128926413	ENSG00000122122	SASH3	N	Y	N	N	Nonsynonymous
chrX	153609321	ENSG00000102119	EMD	N	N	N	Y	Nonsynonymous
chrX	153690507	ENSG00000130827	PLXNA3	N	Y	Y	N	Nonsynonymous
chrX	153715936	ENSG00000126903	SLC10A3	N	Y	Y	N	Nonsynonymous
chrX	44942792	ENSG00000147050	KDM6A	N	Y	N	N	Nonsynonymous
chrX	46522014	ENSG00000065923	SLC9A7	N	N	Y	N	Nonsynonymous
chrX	48418221	ENSG00000068354	TBC1D25	N	N	Y	N	Nonsynonymous
chrX	54263451	ENSG00000196632	WNK3	N	N	N	Y	Nonsynonymous
chrX	57620105	ENSG00000198455	ZXDB	N	N	Y	N	Nonsynonymous
chrX	69573582	ENSG00000090889	KIF4A	N	Y	N	N	Nonsynonymous
chrX	77268441	ENSG00000165240	ATP7A	N	N	N	Y	Nonsynonymous
